# Supplementary material for: SARS-CoV-2 variants of concern Alpha and Delta show increased viral load in saliva
Source: medRxiv. 2022 Mar 24:2022.02.10.22270797. Originally published 2022 Feb 15. Preprint. [Version 2] doi: 10.1101/2022.02.10.22270797 (PMC8863157; doi:10.1101/2022.02.10.22270797)
Supplement: Supplement 1 [file media-1.xlsx]

## Sheet: data_accessibility_table
sample_id	collection_date	order_priority	clade	Mean Ct : N gene	Mean Ct : RNase P gene
BD6617568NS	2021-01-13	SURVEILLANCE	20G	20.38	17.961
BD2A6BDB88M	2021-01-13	SURVEILLANCE	20G	21.047	18.353
7B495AED7RY	2021-01-13	SURVEILLANCE	20G	23.926	24.578
BD66167A8RC	2021-01-13	SURVEILLANCE	20G	25.775	18.017
CE7D410C0MX	2021-01-13	SURVEILLANCE	20G	28.372	21.623
CB814927FHD	2021-01-13	SURVEILLANCE	20C	22.174	19.515
BD2A29424G8	2021-01-13	SURVEILLANCE	20C	22.477	18.689
CE7D40EDCMA	2021-01-13	SURVEILLANCE	21C (Epsilon)	23.005	17.39
CE7D400229H	2021-01-13	SURVEILLANCE	20A	22.261	16.599
BD3F633A6VM	2021-01-13	SYMPTOMATIC	20G	17.396	17.124
CD4E4B5AECE	2021-01-13	SYMPTOMATIC	20G	19.559	21.274
BD2A29740YR	2021-01-13	SYMPTOMATIC	20G	22.636	18.042
BD5C8D35EO5	2021-01-13	SYMPTOMATIC	20G	25.702	22.684
BD6617396JO	2021-01-13	SYMPTOMATIC	20G	26.424	21.002
BD661603FOW	2021-01-13	SYMPTOMATIC	20B	28.3	19.257
BD66165C8BE	2021-01-13	EXPOSED	20G	17.965	17.907
BD66167F05C	2021-01-13	EXPOSED	20G	24.967	17.597
BD6615FE3M6	2021-01-13	EXPOSED	20G	29.529	21.943
D9B894C20SZ	2021-01-15	SURVEILLANCE	20G	22.671	24.61
D9B5D8921BD	2021-01-15	SURVEILLANCE	20G	24.082	17.652
D9B8881C93L	2021-01-15	SURVEILLANCE	20G	27.268	17.676
D9B88813F6M	2021-01-15	SURVEILLANCE	20A	21.364	16.678
7B3CB9E80NB	2021-01-15	SURVEILLANCE	20A	24.968	17.603
D9B5BE74408	2021-01-15	SURVEILLANCE	20B	26.689	25.688
BD66163CENK	2021-01-15	SYMPTOMATIC	20C	25.828	15.281
D9B5C6F71IH	2021-01-17	SURVEILLANCE	20G	25.722	16.062
E178608F6TV	2021-01-18	SURVEILLANCE	20G	27.798	19.661
DEAB14CDE52	2021-01-18	SURVEILLANCE	20A	17.093	19.218
7C4E2AEC2SZ	2021-01-18	SYMPTOMATIC	20G	15.638	21.34
DBF2C9EAFG3	2021-01-19	SURVEILLANCE	20G	18.946	15.917
BD630C2D2CC	2021-01-19	SURVEILLANCE	20G	19.889	17.334
D9F7EEB5BEY	2021-01-19	SURVEILLANCE	20G	21.033	16.355
DD3092A20MU	2021-01-19	SURVEILLANCE	20G	22.564	20.212
BD661469EHD	2021-01-19	SURVEILLANCE	20G	23.44	19.738
BD5B70AC891	2021-01-19	SURVEILLANCE	20G	23.942	24.209
D9B5B7451Y9	2021-01-19	SURVEILLANCE	20G	24.074	19.467
D9F7E0952JQ	2021-01-19	SURVEILLANCE	20G	24.153	17.317
DD2B9F5DFYG	2021-01-19	SURVEILLANCE	20G	24.347	15.714
BD5C92C69DE	2021-01-19	SURVEILLANCE	20G	24.49	19.806
BD5B69181FJ	2021-01-19	SURVEILLANCE	20G	25.076	19.391
DD30929A54B	2021-01-19	SURVEILLANCE	20G	25.66	25.753
D9B5A8DB5EY	2021-01-19	SURVEILLANCE	20G	25.752	18.904
D9F7ECD6FVP	2021-01-19	SURVEILLANCE	20G	25.923	21.329
DD490489F80	2021-01-19	SURVEILLANCE	20G	26.09	19.391
BD5B6A7FENK	2021-01-19	SURVEILLANCE	20G	26.17	17.309
D9F7E0672V3	2021-01-19	SURVEILLANCE	20G	26.332	17.272
BD5C9301BX0	2021-01-19	SURVEILLANCE	20G	26.362	20.202
BD5C9280EUM	2021-01-19	SURVEILLANCE	20G	26.53	19.706
D9F7E0702RT	2021-01-19	SURVEILLANCE	20G	27.221	16.891
DD4904A4865	2021-01-19	SURVEILLANCE	20G	27.459	22.222
DD308FAA8PI	2021-01-19	SURVEILLANCE	20G	27.577	19.023
DD4896387YZ	2021-01-19	SURVEILLANCE	20G	28.369	15.956
DC2E0AD0A70	2021-01-19	SURVEILLANCE	20G	29.202	19.391
DD308DF092O	2021-01-19	SURVEILLANCE	20G	29.22	16.332
DD4904A2BVH	2021-01-19	SURVEILLANCE	20G	29.308	24.307
BD5B65602JR	2021-01-19	SURVEILLANCE	20G	29.612	18.89
D9F7EAA05V2	2021-01-19	SURVEILLANCE	20G	29.766	23.015
BD5B65DF6A9	2021-01-19	SURVEILLANCE	20C	31.561	22.658
BD5B70A276F	2021-01-19	SURVEILLANCE	21C (Epsilon)	25.299	17.936
D9F7E01A9YY	2021-01-19	SURVEILLANCE	20A	19.818	17.861
DD308F0ABAN	2021-01-19	SURVEILLANCE	20A	23.122	24.437
D9F7EAA88YY	2021-01-19	SURVEILLANCE	20A	24.627	23.037
D9F7E00F3VU	2021-01-19	SURVEILLANCE	20A	26.947	23.926
BFEE0FCE4SF	2021-01-19	SURVEILLANCE	20A	27.607	18.291
BD5B6EF20EG	2021-01-19	SURVEILLANCE	20B	20.973	22.713
DD3092954B0	2021-01-19	SURVEILLANCE	20B	24.821	23.271
D9F7E014EFD	2021-01-19	SURVEILLANCE	20B	26.823	16.746
7B51A71CBAI	2021-01-19	SYMPTOMATIC	20G	18.861	16.877
BD5C944A3DK	2021-01-19	SYMPTOMATIC	20G	20.114	19.583
BD5B71A46X0	2021-01-19	SYMPTOMATIC	20G	20.865	18.351
7C4E65E56FU	2021-01-19	SYMPTOMATIC	20G	23.165	16.496
7C4E65F14N9	2021-01-19	SYMPTOMATIC	20G	25.017	16.489
7B53ACDD7BZ	2021-01-19	SYMPTOMATIC	20G	25.155	17.031
BD5C946D2VU	2021-01-19	SYMPTOMATIC	20G	25.349	21.352
7C4E67ACBRK	2021-01-19	SYMPTOMATIC	20G	27.178	16.472
BD5C92FBE0I	2021-01-19	SYMPTOMATIC	20G	29.764	24.619
BD5C91EB2BY	2021-01-19	SYMPTOMATIC	20C	26.165	29.102
720F5EF5A1H	2021-01-19	SYMPTOMATIC	20A	18.49	17.863
BD5B65DE3PP	2021-01-19	SYMPTOMATIC	20B	25.347	19.036
BD5B6F749CQ	2021-01-19	EXPOSED	20G	23.914	17.982
BD5B70AA1EI	2021-01-19	EXPOSED	20G	25.21	20.571
BD5C94DECAR	2021-01-19	EXPOSED	20G	26.122	23.649
BD5C92943TH	2021-01-19	EXPOSED	20G	28.121	22.289
BD5C92CA4AQ	2021-01-19	EXPOSED	20G	28.968	20.542
BFE8BB0A1JJ	2021-01-20	SURVEILLANCE	20G	21.299	19.391
DD308C25FZY	2021-01-20	SURVEILLANCE	20G	21.309	19.391
E172DA3990T	2021-01-20	SURVEILLANCE	20G	22.356	19.391
BD660D667TE	2021-01-20	SURVEILLANCE	20G	22.567	18.131
CB750EF7DKW	2021-01-20	SURVEILLANCE	20G	23.288	19.391
D9F7D8DF0LH	2021-01-20	SURVEILLANCE	20G	23.691	19.391
CB7CE9BFF04	2021-01-20	SURVEILLANCE	20G	24.222	19.391
DD308C63FEZ	2021-01-20	SURVEILLANCE	20G	25.312	19.391
DD48FDEBD87	2021-01-20	SURVEILLANCE	20G	26.395	19.391
BFE8BB18FTW	2021-01-20	SURVEILLANCE	20G	26.998	19.391
E172DA3E12G	2021-01-20	SURVEILLANCE	20G	27.273	19.391
CB750444B1K	2021-01-20	SURVEILLANCE	20G	29.404	19.391
BFE8C4DF29V	2021-01-20	SURVEILLANCE	20G	30.184	19.391
DD4916F9CG2	2021-01-20	SURVEILLANCE	20C	21.626	NA
E172DA66AEW	2021-01-20	SURVEILLANCE	20C	23.834	NA
E1733C0D5PY	2021-01-20	SURVEILLANCE	20C	26.534	NA
D9F7DF503YP	2021-01-20	SURVEILLANCE	20A	16.458	NA
DD30852A7D3	2021-01-20	SURVEILLANCE	20A	16.675	NA
DD4896537BX	2021-01-20	SURVEILLANCE	20A	18.881	NA
7B48AD392T4	2021-01-20	SURVEILLANCE	20A	19.092	19.852
7B48AB8C528	2021-01-20	SURVEILLANCE	20A	19.302	17.523
BD6318FE6QI	2021-01-20	SURVEILLANCE	20A	22.884	17.839
BFEE11FC1HA	2021-01-20	SURVEILLANCE	20A	23.53	NA
D9F7E67D57T	2021-01-20	SURVEILLANCE	20A	26.202	NA
DD48F66A8GX	2021-01-20	SURVEILLANCE	20A	26.618	NA
DD3085427A5	2021-01-20	SURVEILLANCE	20A	30.808	NA
CB750672AZL	2021-01-20	SURVEILLANCE	20B	25.194	NA
D9F7E062D0Q	2021-01-20	SURVEILLANCE	20H (Beta, V2)	24.823	NA
E59700A710X	2021-01-20	SYMPTOMATIC	20G	17.805	17.647
CB7CE53ED5Q	2021-01-20	SYMPTOMATIC	20G	22.707	19.391
BD660D73AI0	2021-01-20	SYMPTOMATIC	20G	24.384	16.415
7C4E67A6EBX	2021-01-20	SYMPTOMATIC	20G	24.902	21.663
CB7CE7001AZ	2021-01-20	SYMPTOMATIC	20C	22.74	NA
CB7CE7F0BO1	2021-01-20	SYMPTOMATIC	20A	17.953	NA
7C4E2833703	2021-01-20	SYMPTOMATIC	20A	18.594	20.501
CB7CE81040Q	2021-01-20	SYMPTOMATIC	20B	24.272	NA
CB7CE70B07G	2021-01-20	EXPOSED	20G	19.39	19.391
CB7CE700F6S	2021-01-20	EXPOSED	20G	25.491	19.391
CB7CE9BEE6F	2021-01-20	EXPOSED	20G	25.831	19.391
BD660D72AF1	2021-01-20	EXPOSED	20G	27.533	21.241
CB7CE6AC0J1	2021-01-20	EXPOSED	20G	27.953	19.391
0CA608B3F0R	2021-02-04	SURVEILLANCE	20G	33.274	20.405
E680D3B85N6	2021-02-04	SURVEILLANCE	20A	24.55	20.229
00431CB2E4X	2021-02-04	SYMPTOMATIC	20A	22.08	20.704
E857CF14COX	2021-02-04	SYMPTOMATIC	20B	25.155	18.815
ED4813318MJ	2021-02-04	EXPOSED	20G	26.004	18.43
E5927589FQI	2021-02-05	SURVEILLANCE	20G	24.953	17.63
0F500DD10T5	2021-02-05	SURVEILLANCE	20G	26.243	17.821
115B034CBD2	2021-02-05	SURVEILLANCE	20G	26.688	17.003
0CA6061C6QR	2021-02-05	SURVEILLANCE	20G	27.603	20.946
11582D52CKH	2021-02-05	SURVEILLANCE	20G	27.81	20.419
F4AEA9679NT	2021-02-05	SURVEILLANCE	20G	28.129	21.033
E7822A3D7NJ	2021-02-05	SYMPTOMATIC	20G	26.254	20.44
E7822A8ACLN	2021-02-05	SYMPTOMATIC	20G	26.69	19.315
E78192CC5S4	2021-02-05	SYMPTOMATIC	20A	30.224	22.406
ED559B795SV	2021-02-05	SYMPTOMATIC	20B	27.589	18.897
E59274586FX	2021-02-05	EXPOSED	20A	26.841	17.215
E7823D80551	2021-02-05	EXPOSED	20B	29.891	16.54
1154CCD93PQ	2021-02-08	SURVEILLANCE	20G	20.422	19.752
0D9D82F2ECR	2021-02-08	SURVEILLANCE	21C (Epsilon)	19.311	16.803
116E1E9F2QE	2021-02-08	SURVEILLANCE	20B	19.936	21.649
D0435DC2B7W	2021-02-08	SURVEILLANCE	20B	20.816	19.159
E78232222RZ	2021-02-08	SYMPTOMATIC	20G	19.962	21.236
E782317D4G4	2021-02-08	SYMPTOMATIC	20G	22.088	18.577
EA9C48420FY	2021-02-08	SYMPTOMATIC	20C	24.123	22.463
E59275506NL	2021-02-08	SYMPTOMATIC	21C (Epsilon)	25.483	18.307
EA9C481828X	2021-02-08	SYMPTOMATIC	20A	19.686	18.217
E78231488GU	2021-02-08	EXPOSED	20G	22.115	24.66
EA9C474ABZL	2021-02-08	EXPOSED	20G	24.196	18.42
E78231258MT	2021-02-08	EXPOSED	20G	24.61	18.411
26CBDD87C0W	2021-02-17	SURVEILLANCE	21C (Epsilon)	18.78	22.775
E7823A03DPN	2021-02-17	SURVEILLANCE	20B	21.325	19.07
E7823273FXT	2021-02-17	SURVEILLANCE	20B	22.705	22.63
2C307E6E6XR	2021-02-22	SURVEILLANCE	20I (Alpha, V1)	20.71	18.505
116FB2BF2SU	2021-02-22	SURVEILLANCE	20G	22.035	17.39
3A58D42BBPI	2021-02-22	SURVEILLANCE	20G	23.94	20.045
26BFCC712YI	2021-02-22	SURVEILLANCE	20G	24.308	17.357
292DE5C43ZM	2021-02-22	SURVEILLANCE	20G	24.435	17.05
26BFC1231ZU	2021-02-22	SURVEILLANCE	20G	26.385	18.675
26B9B873FCE	2021-02-22	SURVEILLANCE	20G	27.685	23.605
3548BFE48WN	2021-02-22	SURVEILLANCE	21C (Epsilon)	26.3	25.74
27B5C120E0J	2021-02-22	EXPOSED	20G	18.585	22.185
27B5C11F9YG	2021-02-22	EXPOSED	20G	24.615	19.21
292DE7021VT	2021-02-22	EXPOSED	20G	24.685	18.36
292DE712FLK	2021-02-22	EXPOSED	20G	27.85	20.005
27B5BFFAC0Q	2021-02-23	SURVEILLANCE	21C (Epsilon)	17.795	17.455
164013F1COW	2021-02-23	SURVEILLANCE	21C (Epsilon)	19.715	17.055
3A6C04E32IY	2021-02-23	SURVEILLANCE	20B	14.54	17.865
27B5C29FAZC	2021-02-23	EXPOSED	21F (Iota)	16.945	20.29
4F8CBDFB987	2021-03-01	SURVEILLANCE	20G	19.2	18.16
26B6DEC36K6	2021-03-01	SURVEILLANCE	20G	21.92	18.74
26C99FFDAJL	2021-03-01	SURVEILLANCE	20G	23.595	23.595
4F8CBE220I0	2021-03-01	SURVEILLANCE	20G	23.86	18.505
F4B7C2EFA9V	2021-03-01	SURVEILLANCE	20G	27.255	18.645
523BDDF3CXN	2021-03-01	SURVEILLANCE	20G	27.985	20.03
4F8D22758SU	2021-03-01	SURVEILLANCE	21C (Epsilon)	22.75	16.985
26B6DEBDB0O	2021-03-01	SURVEILLANCE	20A	28.945	19.565
524AF954BUH	2021-03-01	SURVEILLANCE	20B	24.765	16.515
163C43E25CK	2021-03-01	SYMPTOMATIC	20I (Alpha, V1)	30.422	22.75
163C421908A	2021-03-01	SYMPTOMATIC	20G	12.87	17.665
0043133F09X	2021-03-01	SYMPTOMATIC	20G	16.7	21.99
163F58DD1A4	2021-03-01	SYMPTOMATIC	20G	20.79	19.32
BD5C8F7D7SF	2021-03-01	SYMPTOMATIC	20G	20.955	17.275
2C42A029BMG	2021-03-01	SYMPTOMATIC	20G	27.095	22.325
2C42A1101JJ	2021-03-01	SYMPTOMATIC	20G	29.825	22.095
355CFA4F3G0	2021-03-01	EXPOSED	20G	25.99	21.45
636DE0907JE	2021-03-10	SURVEILLANCE	20I (Alpha, V1)	26.9	20.185
55076D4F4MZ	2021-03-10	SURVEILLANCE	20I (Alpha, V1)	27.58	18.475
552C6B907LI	2021-03-10	SURVEILLANCE	20I (Alpha, V1)	30.24	22.2
55076A6715G	2021-03-10	SURVEILLANCE	20G	20.68	19.18
355B78914AI	2021-03-10	SURVEILLANCE	20G	26.57	21.82
7B53A35E0CH	2021-03-10	SURVEILLANCE	20G	29.205	18.805
C13E6BA20VN	2021-03-10	SURVEILLANCE	20G	29.94	19.875
C10ECF5B7AX	2021-03-10	SURVEILLANCE	21C (Epsilon)	28.015	20.915
354E9AA04HA	2021-03-10	SURVEILLANCE	21C (Epsilon)	31.04	18.8
7B53A4A8FRF	2021-03-10	SYMPTOMATIC	20I (Alpha, V1)	28.095	21.855
3A6D6BF41EZ	2021-03-10	SYMPTOMATIC	20I (Alpha, V1)	28.74	21.375
3A6D6BFF2SG	2021-03-10	SYMPTOMATIC	20G	21.08	16.28
7B53A46ACKW	2021-03-10	SYMPTOMATIC	20G	26.245	19.465
7B53A34FAB8	2021-03-10	SYMPTOMATIC	20G	28.705	16.84
7B53A4888ST	2021-03-10	EXPOSED	20G	25.13	22.175
5524B98EAJM	2021-03-11	SURVEILLANCE	20I (Alpha, V1)	21.19	16.155
C136CDE2AMT	2021-03-11	SURVEILLANCE	20I (Alpha, V1)	26.35	21.455
C5C9E4BE2YI	2021-03-11	SURVEILLANCE	20G	25.59	20.88
5528AC4274S	2021-03-11	SURVEILLANCE	21C (Epsilon)	18.15	15.505
B9DFDE0B30R	2021-03-11	SURVEILLANCE	21C (Epsilon)	23.88	16.36
C136CECFFK8	2021-03-11	SURVEILLANCE	21C (Epsilon)	27.525	18.55
355CFCF9AJD	2021-03-11	SYMPTOMATIC	20I (Alpha, V1)	21.58	21.235
7B53A3401Q2	2021-03-11	SYMPTOMATIC	21F (Iota)	20.075	14.125
636ECF0CFFD	2021-03-12	SURVEILLANCE	20I (Alpha, V1)	12.24	17.44
B9E811FDCG0	2021-03-12	SURVEILLANCE	20G	20.85	21.915
C5C9E4FADRU	2021-03-12	SURVEILLANCE	20G	24.525	20.05
C5C9E4E227I	2021-03-12	SURVEILLANCE	21C (Epsilon)	19.33	19.25
C134E4A4FJU	2021-03-12	SURVEILLANCE	21C (Epsilon)	29.3	18.295
26C39028CDU	2021-03-12	SURVEILLANCE	20A	20.535	17.52
7B53A32BA0Q	2021-03-12	EXPOSED	20I (Alpha, V1)	28.095	19.915
3A5BF0DA6BB	2021-03-13	SURVEILLANCE	20G	28.73	23.04
3A5BF0D06QH	2021-03-13	SURVEILLANCE	20G	28.84	17.14
DC3B791C4BE	2021-03-13	SYMPTOMATIC	20G	26.46	16.6
3A5BE7574BY	2021-03-15	SURVEILLANCE	20I (Alpha, V1)	22.685	18.16
C1299146DFC	2021-03-15	SURVEILLANCE	20I (Alpha, V1)	30.085	17.54
355CFD74EPS	2021-03-15	SURVEILLANCE	20G	20.06	16.345
37E292FE6LT	2021-03-15	SURVEILLANCE	20G	24.645	16.555
3A6D6C07FBM	2021-03-15	SURVEILLANCE	20G	30.65	20.025
3A5BE624956	2021-03-15	SURVEILLANCE	20A	17.81	19.01
ED5595E09H2	2021-03-15	SURVEILLANCE	21D (Eta)	21.46	15.7
7B53A4D5CMG	2021-03-15	EXPOSED	20I (Alpha, V1)	19.84	17.47
3A5BE70B0MT	2021-03-16	SURVEILLANCE	20I (Alpha, V1)	17.995	18.11
7B53A7A3DSP	2021-03-16	SURVEILLANCE	20I (Alpha, V1)	18.54	18.38
26C81A1C0RD	2021-03-16	SURVEILLANCE	20I (Alpha, V1)	25.335	19.8
ED52472C6LO	2021-03-16	SURVEILLANCE	20I (Alpha, V1)	29.167	22.13
ED52472E4AC	2021-03-16	SURVEILLANCE	20G	17.735	17.91
522E5DCDBKP	2021-03-16	SURVEILLANCE	20G	22.59	20.75
C5C85B16FEA	2021-03-16	SURVEILLANCE	20A	28.615	16.545
ED52471CBYG	2021-03-16	SURVEILLANCE	20H (Beta, V2)	27.735	22.955
ED5247429UP	2021-03-17	SURVEILLANCE	20I (Alpha, V1)	22.415	17.01
ED559721E19	2021-03-17	EXPOSED	20I (Alpha, V1)	16.9	16.615
C1285DCE5J0	2021-03-20	SURVEILLANCE	20I (Alpha, V1)	21.645	18.085
C12A7E5A10I	2021-03-20	SURVEILLANCE	20I (Alpha, V1)	23.635	20.63
4F91CF84FRY	2021-03-20	SURVEILLANCE	20I (Alpha, V1)	27.325	17.99
5524B9373QT	2021-03-20	SURVEILLANCE	20I (Alpha, V1)	27.57	16.575
636ECD07B4A	2021-03-20	SURVEILLANCE	20G	30.7	21.81
2C2E74A8DIN	2021-03-20	SURVEILLANCE	20A	23.42	18.02
C5C85CE2D0C	2021-03-20	SURVEILLANCE	20A	28.8	22.155
C10EC66C53B	2021-03-20	SURVEILLANCE	20A	29.135	30.115
C5C85DD30DF	2021-03-20	SURVEILLANCE	20B	25.08	18.435
C5C9E38A10H	2021-03-20	SURVEILLANCE	20J (Gamma, V3)	26.685	18.975
5524B9150KB	2021-03-21	SURVEILLANCE	20I (Alpha, V1)	13.825	17.72
C12860180A2	2021-03-21	SURVEILLANCE	20I (Alpha, V1)	14.05	18.895
CD4E5ED4FXA	2021-03-21	SURVEILLANCE	20I (Alpha, V1)	17.14	16.35
2C0142AFAG0	2021-03-21	SURVEILLANCE	20I (Alpha, V1)	17.855	19.5
C130E94A7TD	2021-03-21	SURVEILLANCE	20I (Alpha, V1)	21.115	19.635
B9DDAC8A1JL	2021-03-21	SURVEILLANCE	20I (Alpha, V1)	21.215	17.735
C5C543AD49S	2021-03-21	SURVEILLANCE	20I (Alpha, V1)	22.675	18.535
5524B90FCXD	2021-03-21	SURVEILLANCE	20I (Alpha, V1)	24.715	20.165
C5C9E25650T	2021-03-21	SURVEILLANCE	20I (Alpha, V1)	25.585	19.96
B9DC59C023M	2021-03-21	SURVEILLANCE	20I (Alpha, V1)	27.2	29.18
5524B922EJA	2021-03-21	SURVEILLANCE	20I (Alpha, V1)	31.15	27.09
C5C8590D4CN	2021-03-21	SURVEILLANCE	20I (Alpha, V1)	31.29	22.745
5524B91ADOA	2021-03-21	SURVEILLANCE	20I (Alpha, V1)	31.465	31.29
B9E60F84BS4	2021-03-21	SURVEILLANCE	20G	22.065	17.505
C5C859617BK	2021-03-21	SURVEILLANCE	21F (Iota)	16.585	21.73
26C80F8E3QP	2021-03-21	SURVEILLANCE	21F (Iota)	16.625	18.87
C5C9E3BDA9B	2021-03-21	SURVEILLANCE	21F (Iota)	31.195	23.765
B9DDAFE86MR	2021-03-21	SURVEILLANCE	21F (Iota)	32.54	27.13
5524B916FL7	2021-03-21	SURVEILLANCE	21C (Epsilon)	23.11	18.535
5243ACF94P3	2021-03-21	SURVEILLANCE	21C (Epsilon)	23.515	18.16
C5B3C851C7G	2021-03-21	SURVEILLANCE	20J (Gamma, V3)	19.435	16.965
B9F3645006H	2021-03-21	SURVEILLANCE	20J (Gamma, V3)	23.965	16.355
C130E77D0T0	2021-03-21	SURVEILLANCE	20J (Gamma, V3)	25.49	15.695
C5C9E3B6DWG	2021-03-21	SURVEILLANCE	20J (Gamma, V3)	28.07	21.745
B9DEFC38CXU	2021-03-21	SURVEILLANCE	20J (Gamma, V3)	28.995	26.55
635CDA54AIJ	2021-03-22	SURVEILLANCE	20I (Alpha, V1)	15.438	17.702
7B5393BCEGC	2021-03-22	SURVEILLANCE	20I (Alpha, V1)	20.29	17.865
5524B90990N	2021-03-22	SURVEILLANCE	20I (Alpha, V1)	21.365	18.64
B9E41F9CC0U	2021-03-22	SURVEILLANCE	20I (Alpha, V1)	25.025	16.925
C5BDE05028M	2021-03-22	SURVEILLANCE	20I (Alpha, V1)	25.325	18.39
C5BDDF4B9RJ	2021-03-22	SURVEILLANCE	20I (Alpha, V1)	30.357	18.3
5524B7C2BP6	2021-03-22	SURVEILLANCE	20G	26.148	22.73
26C687D8F1V	2021-03-22	SURVEILLANCE	21C (Epsilon)	17.505	18.035
B9EEDA993FQ	2021-03-22	SURVEILLANCE	20A	23.88	17.655
5243A492CHG	2021-03-22	SURVEILLANCE	20B	18.245	17.975
C5BDDD502TP	2021-03-22	SURVEILLANCE	20B	28.58	28.16
C5BBD318CWR	2021-03-22	SURVEILLANCE	20J (Gamma, V3)	20.07	17.225
B9F3646B7N2	2021-03-22	SURVEILLANCE	20J (Gamma, V3)	22.09	16.645
B9E615B33FK	2021-03-22	SURVEILLANCE	20J (Gamma, V3)	26.975	24.43
7B53A55EDM2	2021-03-22	SYMPTOMATIC	20G	26.66	28.89
7B539160CZV	2021-03-22	EXPOSED	20I (Alpha, V1)	24.995	19.68
C5BE61BB6IN	2021-03-23	SURVEILLANCE	20I (Alpha, V1)	19.22	18.59
B9DC5320DMT	2021-03-23	SURVEILLANCE	20I (Alpha, V1)	24.24	17.815
7B539620ADY	2021-03-23	SURVEILLANCE	20I (Alpha, V1)	26.825	16.015
63563CA484E	2021-03-23	SURVEILLANCE	20I (Alpha, V1)	28.09	18.935
636497C463F	2021-03-23	SURVEILLANCE	20I (Alpha, V1)	31.462	26.307
B9ECEE932B4	2021-03-23	SURVEILLANCE	21C (Epsilon)	25.7	16.935
26B9B630FAU	2021-03-23	SURVEILLANCE	20J (Gamma, V3)	18.705	17.515
63563CB28XG	2021-03-23	SURVEILLANCE	20J (Gamma, V3)	20.05	27.12
B9DC543A6T3	2021-03-23	SURVEILLANCE	20J (Gamma, V3)	21.775	18.6
B9DF0126BUA	2021-03-23	SURVEILLANCE	20J (Gamma, V3)	25.295	19.195
B9ECEEE55M3	2021-03-23	SURVEILLANCE	20J (Gamma, V3)	27.815	21.815
7B5392096CT	2021-03-23	SYMPTOMATIC	20I (Alpha, V1)	13.225	21.355
7B5395F91WN	2021-03-23	SYMPTOMATIC	20I (Alpha, V1)	22.5	23.26
355CFD320PV	2021-03-23	SYMPTOMATIC	20G	29.745	19.391
7B5395CAD64	2021-03-23	EXPOSED	20G	20.78	17.165
B9ECEFF082W	2021-03-24	SURVEILLANCE	20I (Alpha, V1)	18.93	20.785
7B5394400WI	2021-03-24	SURVEILLANCE	20I (Alpha, V1)	19.47	28.895
63648AC32QG	2021-03-24	SURVEILLANCE	20I (Alpha, V1)	20.085	17.77
B9ECECA22OA	2021-03-24	SURVEILLANCE	20I (Alpha, V1)	20.575	18.945
7B539442CUA	2021-03-24	SURVEILLANCE	20I (Alpha, V1)	23.245	18.33
7B53943BDSK	2021-03-24	SURVEILLANCE	20I (Alpha, V1)	25.145	17.62
2C3B5C6A6H7	2021-03-24	SURVEILLANCE	20I (Alpha, V1)	26.492	23.362
551F77A87IN	2021-03-24	SURVEILLANCE	20C	20.64	18.435
B9E2BAC862K	2021-03-24	SURVEILLANCE	20B	29.505	22.82
C5BE5EBDFLT	2021-03-24	SURVEILLANCE	20J (Gamma, V3)	13.31	16.745
2C3B5C8D9NY	2021-03-24	SYMPTOMATIC	20I (Alpha, V1)	18.565	16.155
7B5394499CL	2021-03-24	SYMPTOMATIC	20I (Alpha, V1)	21.86	18.245
7B5392524LD	2021-03-24	SYMPTOMATIC	20I (Alpha, V1)	24.285	17.18
2C3B5B6D8LM	2021-03-24	SYMPTOMATIC	20I (Alpha, V1)	25.92	20.835
7B5396023BS	2021-03-24	SYMPTOMATIC	20G	16.945	22.08
7B5394C95HE	2021-03-24	SYMPTOMATIC	20G	18.225	21.195
7B5394915YM	2021-03-24	SYMPTOMATIC	20G	29.89	17.83
7B539441EBY	2021-03-24	EXPOSED	20I (Alpha, V1)	25.455	16.855
7B53944F7AZ	2021-03-24	EXPOSED	20G	30.832	20.81
D9F7F7D12RZ	2021-03-25	SURVEILLANCE	20I (Alpha, V1)	22.28	25.885
DC3B762250S	2021-03-25	SURVEILLANCE	20I (Alpha, V1)	24.375	17.715
EC3382F7442	2021-03-25	SURVEILLANCE	20I (Alpha, V1)	25.31	19.08
117372F34NS	2021-03-25	SURVEILLANCE	20I (Alpha, V1)	25.745	17.815
D9F7F8F5AEN	2021-03-25	SURVEILLANCE	20I (Alpha, V1)	27.315	18.105
D9F7F8C37GH	2021-03-25	SURVEILLANCE	21C (Epsilon)	25.235	17.26
EC3BFF4E0Y3	2021-03-25	SURVEILLANCE	20J (Gamma, V3)	25.08	19.305
B9E6117D3DV	2021-03-25	SURVEILLANCE	20J (Gamma, V3)	28.585	20.86
DC3B6CE07TJ	2021-03-25	SURVEILLANCE	20H (Beta, V2)	30.922	23.675
3A6D71043TJ	2021-03-25	SYMPTOMATIC	20I (Alpha, V1)	21.06	21.35
004BA5C66OP	2021-03-25	SYMPTOMATIC	20I (Alpha, V1)	21.305	17.485
004BA5D72JR	2021-03-25	SYMPTOMATIC	20I (Alpha, V1)	21.515	19.815
ED5598E3DUA	2021-03-25	SYMPTOMATIC	20I (Alpha, V1)	21.775	16.8
2C3B5B92EP0	2021-03-25	SYMPTOMATIC	20I (Alpha, V1)	28.985	18.385
7B53946D3BF	2021-03-25	SYMPTOMATIC	20I (Alpha, V1)	30.845	26.23
004BA5D4BTP	2021-03-25	SYMPTOMATIC	20I (Alpha, V1)	31.215	19.365
004BA5BDFBK	2021-03-25	SYMPTOMATIC	20G	18.655	19.395
2C3B5B8FB10	2021-03-25	SYMPTOMATIC	20J (Gamma, V3)	28.035	23.03
004BA5C10SU	2021-03-25	EXPOSED	20I (Alpha, V1)	22.835	20.8
551F7615DHL	2021-03-26	SURVEILLANCE	20I (Alpha, V1)	17.74	24.21
EC2EBDEFCLL	2021-03-26	SURVEILLANCE	20I (Alpha, V1)	19.03	18.07
EC1257F9FL3	2021-03-26	SURVEILLANCE	20I (Alpha, V1)	23.22	16.95
EA8AE063DXY	2021-03-26	SURVEILLANCE	20I (Alpha, V1)	27.048	24.168
EC2EBDB37OV	2021-03-28	SURVEILLANCE	20I (Alpha, V1)	14.152	18.272
EA4809449GQ	2021-03-28	SURVEILLANCE	20I (Alpha, V1)	14.92	17.68
EC1259A56YI	2021-03-28	SURVEILLANCE	20B	20.47	18.26
5530E0AC8DY	2021-03-29	SURVEILLANCE	20I (Alpha, V1)	14.29	17.59
5530E09B5KV	2021-03-29	SURVEILLANCE	20I (Alpha, V1)	17.49	20.32
EC2EC542E3F	2021-03-29	SURVEILLANCE	20I (Alpha, V1)	20.76	19.27
5530E0B63RH	2021-03-29	SURVEILLANCE	20I (Alpha, V1)	22.37	26.07
EA86076BCYE	2021-03-29	SURVEILLANCE	20I (Alpha, V1)	22.53	20.66
37DF74DE3CX	2021-03-29	SURVEILLANCE	20I (Alpha, V1)	23.055	17.57
F1A756792EN	2021-03-29	SURVEILLANCE	20I (Alpha, V1)	24.185	19.66
F17ACF5CCYQ	2021-03-29	SURVEILLANCE	20I (Alpha, V1)	24.44	18.545
37DF74C4CCM	2021-03-29	SURVEILLANCE	20I (Alpha, V1)	24.545	18.085
003BEC838FE	2021-03-29	SURVEILLANCE	20I (Alpha, V1)	28.175	18.74
5530E344BJ0	2021-03-29	SURVEILLANCE	20I (Alpha, V1)	28.575	22.98
5530E3F55XH	2021-03-29	SURVEILLANCE	20I (Alpha, V1)	29.43	15.595
5530E0C63WL	2021-03-29	SURVEILLANCE	20I (Alpha, V1)	29.745	18.39
EA86074590M	2021-03-29	SURVEILLANCE	20G	28.663	22.612
37DF75FAC07	2021-03-29	SURVEILLANCE	21C (Epsilon)	24.37	19.52
37DF74E45K2	2021-03-29	SURVEILLANCE	21C (Epsilon)	26.925	19.075
5530E33E5MQ	2021-03-29	SURVEILLANCE	20J (Gamma, V3)	21.425	21.615
F17ACF994AG	2021-03-29	SURVEILLANCE	20J (Gamma, V3)	27.75	23.87
ED43083EFCK	2021-03-29	SYMPTOMATIC	20I (Alpha, V1)	20.82	24.925
55067155FRN	2021-03-29	SYMPTOMATIC	20I (Alpha, V1)	22.245	17.54
ED430844ASE	2021-03-29	SYMPTOMATIC	20I (Alpha, V1)	22.545	19.775
3A6D6EEABYF	2021-03-29	SYMPTOMATIC	20I (Alpha, V1)	23.83	18.975
37E291494NM	2021-03-29	EXPOSED	20I (Alpha, V1)	20.545	19.165
004BA5990II	2021-03-29	EXPOSED	20I (Alpha, V1)	28.35	19.15
522FF9B982M	2021-03-30	SURVEILLANCE	20I (Alpha, V1)	16.004	20
EC3BED182JU	2021-03-30	SURVEILLANCE	20I (Alpha, V1)	18.275	16.87
F1A754F64IG	2021-03-30	SURVEILLANCE	20I (Alpha, V1)	19.61	18.85
5530E353EYI	2021-03-30	SURVEILLANCE	20I (Alpha, V1)	21.67	17.465
EC34A8A75WX	2021-03-30	SURVEILLANCE	20I (Alpha, V1)	22.43	19.93
EA86066DAQI	2021-03-30	SURVEILLANCE	20I (Alpha, V1)	22.694	20.134
DD309573F67	2021-03-30	SURVEILLANCE	20I (Alpha, V1)	23.81	20.26
EC3067228HT	2021-03-30	SURVEILLANCE	20I (Alpha, V1)	24	19.455
522FFE29BGB	2021-03-30	SURVEILLANCE	20I (Alpha, V1)	26.645	26.755
26D12025BXD	2021-03-30	SURVEILLANCE	20I (Alpha, V1)	29.295	21.96
292DD1194QS	2021-03-30	SURVEILLANCE	20G	27.14	18.495
EC3BED920OE	2021-03-30	SURVEILLANCE	20J (Gamma, V3)	15.395	19.265
EA8604484LD	2021-03-30	SURVEILLANCE	20J (Gamma, V3)	21.39	15.59
EC3AF8CD7QL	2021-03-30	SURVEILLANCE	20J (Gamma, V3)	24.505	21.81
55087D3AB1O	2021-03-30	SURVEILLANCE	20J (Gamma, V3)	26.975	18.61
EC3067249HH	2021-03-30	SURVEILLANCE	20J (Gamma, V3)	30	22.18
EA86066CAKA	2021-03-30	SURVEILLANCE	20J (Gamma, V3)	30.14	24.235
26D11E6A6CN	2021-03-30	SYMPTOMATIC	20I (Alpha, V1)	15.775	18.295
004BA6183RX	2021-03-30	SYMPTOMATIC	20I (Alpha, V1)	18.45	18.67
292DD1019WX	2021-03-30	EXPOSED	20I (Alpha, V1)	19.24	17.79
292DD107CD9	2021-03-30	EXPOSED	20I (Alpha, V1)	24.86	23.52
004BA5EC8BC	2021-03-30	EXPOSED	20I (Alpha, V1)	26.395	17.325
ED43085E5HZ	2021-03-30	EXPOSED	20I (Alpha, V1)	28.46	23.3
2C015FFD05C	2021-03-31	SURVEILLANCE	20I (Alpha, V1)	19.835	18.305
5243A17C1NQ	2021-03-31	SURVEILLANCE	20I (Alpha, V1)	20.795	16.48
B9EFC65BB00	2021-03-31	SURVEILLANCE	20I (Alpha, V1)	21	21.03
B9EFC79A5U5	2021-03-31	SURVEILLANCE	20I (Alpha, V1)	24.985	17.93
B9E8F0450AI	2021-03-31	SURVEILLANCE	20I (Alpha, V1)	25.805	20.645
2C015FFC6ZI	2021-03-31	SURVEILLANCE	20I (Alpha, V1)	26.285	17.05
EC3C17E9BKJ	2021-03-31	SURVEILLANCE	20I (Alpha, V1)	27.725	20.225
B9EFC4BBBW0	2021-03-31	SURVEILLANCE	20I (Alpha, V1)	28.94	15.86
F19923D5D0R	2021-03-31	SURVEILLANCE	21C (Epsilon)	21.125	17.78
2C015FFF2NJ	2021-03-31	SURVEILLANCE	20J (Gamma, V3)	18.345	21.025
EC34AB847UX	2021-03-31	SURVEILLANCE	20J (Gamma, V3)	29.25	21.83
37E1E3BC89V	2021-03-31	SYMPTOMATIC	20I (Alpha, V1)	28.345	18.205
004BA79B5ZO	2021-03-31	EXPOSED	20I (Alpha, V1)	20.435	19.025
3A6D715EEBR	2021-03-31	EXPOSED	20I (Alpha, V1)	24.48	20.43
355B7F3FBFI	2021-04-01	SURVEILLANCE	20I (Alpha, V1)	17.28	18.49
FA98B87D77V	2021-04-01	SURVEILLANCE	20I (Alpha, V1)	18.991	18.869
FA9A59231O5	2021-04-01	SURVEILLANCE	20I (Alpha, V1)	21.35	17.47
004BA77DDTI	2021-04-01	SURVEILLANCE	20I (Alpha, V1)	21.65	17.36
355B7F423QT	2021-04-01	SURVEILLANCE	20I (Alpha, V1)	25.715	19.81
FA98B6C89L8	2021-04-01	SURVEILLANCE	20J (Gamma, V3)	18.82	18.25
3A6D6EBD9IX	2021-04-01	SYMPTOMATIC	20I (Alpha, V1)	25.195	18.49
6362FF25AJJ	2021-04-01	SYMPTOMATIC	20I (Alpha, V1)	27.405	19
26D11E7DBYI	2021-04-01	SYMPTOMATIC	20I (Alpha, V1)	32.505	23.65
37E1E3654FO	2021-04-01	EXPOSED	21F (Iota)	27.33	17.89
F1A732D17EV	2021-04-02	SURVEILLANCE	20I (Alpha, V1)	21.755	21.62
F1A7411233O	2021-04-02	SURVEILLANCE	20I (Alpha, V1)	23.045	16.92
F1A73493CMB	2021-04-02	SURVEILLANCE	20I (Alpha, V1)	24.315	23.325
EA89E6BA784	2021-04-02	SURVEILLANCE	20I (Alpha, V1)	24.42	17.1
3A6D6ED0EI2	2021-04-02	SURVEILLANCE	20I (Alpha, V1)	24.585	18.59
EA89E8D63TS	2021-04-02	SURVEILLANCE	20I (Alpha, V1)	26.465	17.935
6362FF48157	2021-04-02	SYMPTOMATIC	20I (Alpha, V1)	24.8	18.125
6362FE9F9BJ	2021-04-02	SYMPTOMATIC	20I (Alpha, V1)	26.055	21.45
636300BD1WD	2021-04-02	EXPOSED	20I (Alpha, V1)	21.74	18.075
38113D3E95J	2021-04-02	EXPOSED	20I (Alpha, V1)	26.075	16.21
3A6D6EE0DTV	2021-04-02	EXPOSED	20A	26.49	17.95
F19908993TG	2021-04-03	SURVEILLANCE	20I (Alpha, V1)	29.24	24.025
FA959309FCJ	2021-04-05	SURVEILLANCE	20I (Alpha, V1)	20.446	20.464
FA9592F31FH	2021-04-05	SURVEILLANCE	20I (Alpha, V1)	21.727	23.54
FAA1F55F9AK	2021-04-05	SURVEILLANCE	20I (Alpha, V1)	21.805	15.56
EA89E8E68SG	2021-04-05	SURVEILLANCE	20I (Alpha, V1)	22.895	19.51
B9F2732EBWA	2021-04-05	SURVEILLANCE	20I (Alpha, V1)	23.635	21.315
FA6D6F854LY	2021-04-05	SURVEILLANCE	20I (Alpha, V1)	24.325	17.415
6362FBC40RU	2021-04-05	SURVEILLANCE	20I (Alpha, V1)	25.39	21.915
FA6B490CEIR	2021-04-05	SURVEILLANCE	20I (Alpha, V1)	25.935	21.735
FA9594836C0	2021-04-05	SURVEILLANCE	20G	27.225	20.05
FA6D6A2D58U	2021-04-05	SURVEILLANCE	20G	30.497	21.875
38113D96DQA	2021-04-05	SYMPTOMATIC	20I (Alpha, V1)	22.9	18.82
38113D8AE7P	2021-04-05	SYMPTOMATIC	20I (Alpha, V1)	30.66	19.055
FA985E39AZW	2021-04-06	SURVEILLANCE	20I (Alpha, V1)	17.635	21.665
FA9E2CD0DJU	2021-04-06	SURVEILLANCE	20I (Alpha, V1)	21.6	19.275
FA87F40300A	2021-04-06	SURVEILLANCE	20I (Alpha, V1)	23.015	16.045
EA89E89E7P3	2021-04-06	SURVEILLANCE	20I (Alpha, V1)	24.32	18.965
FA9E2CD3BAW	2021-04-06	SURVEILLANCE	20I (Alpha, V1)	24.81	17.09
FA95948EAF6	2021-04-06	SURVEILLANCE	20I (Alpha, V1)	26.355	28.99
EA89E8978WB	2021-04-06	SURVEILLANCE	20I (Alpha, V1)	26.625	20.9
FA9594C4BOH	2021-04-06	SURVEILLANCE	20I (Alpha, V1)	27.6	20.655
B9F192861F5	2021-04-06	SURVEILLANCE	20G	22.81	20.01
FA9EF23E3UY	2021-04-06	SURVEILLANCE	20B	24.36	26.975
FA87F4148F0	2021-04-06	SURVEILLANCE	20J (Gamma, V3)	18.87	18.885
FA6B4E13CS5	2021-04-06	SURVEILLANCE	20J (Gamma, V3)	25.265	21.215
FAA894E36W5	2021-04-06	SURVEILLANCE	20J (Gamma, V3)	26.395	23.57
3A574453DTQ	2021-04-06	SYMPTOMATIC	20I (Alpha, V1)	20.155	16.15
FA6D685368Y	2021-04-07	SURVEILLANCE	20I (Alpha, V1)	19.28	17.345
F1A751904OX	2021-04-07	SURVEILLANCE	20I (Alpha, V1)	19.695	15.33
FAADF3550X2	2021-04-07	SURVEILLANCE	20I (Alpha, V1)	23.265	16.845
3A55D8A910P	2021-04-07	SURVEILLANCE	20I (Alpha, V1)	28.18	18.655
3A57449D5NE	2021-04-07	SURVEILLANCE	20G	23.185	16.335
3A573DEB1YO	2021-04-07	SURVEILLANCE	20G	27.345	17
FAADF2F0FIS	2021-04-07	SURVEILLANCE	20J (Gamma, V3)	23.03	16.855
3A55D8C160O	2021-04-07	EXPOSED	21C (Epsilon)	23.525	17.285
1A92725BE0N	2021-04-12	SURVEILLANCE	20J (Gamma, V3)	22.68	28.68
FA924D00FT3	2021-04-13	SURVEILLANCE	20I (Alpha, V1)	22.35	18.625
FA85267A89A	2021-04-13	SURVEILLANCE	20J (Gamma, V3)	22.86	20.135
1A9B32ACFTH	2021-04-13	SURVEILLANCE	20J (Gamma, V3)	24.635	17.71
1A9B3A127JY	2021-04-13	SURVEILLANCE	20J (Gamma, V3)	26.64	18.845
162660392PT	2021-04-13	SURVEILLANCE	20J (Gamma, V3)	26.8	18.28
FA924ADBBPV	2021-04-13	SURVEILLANCE	20J (Gamma, V3)	26.96	20.1
1A9D54666FL	2021-04-13	SURVEILLANCE	20J (Gamma, V3)	28.15	20.62
2C3B57BDFZC	2021-04-13	EXPOSED	20I (Alpha, V1)	31.495	17.315
FA6C70EA0RC	2021-04-14	SURVEILLANCE	20I (Alpha, V1)	21.905	18.125
FA8B153F40F	2021-04-14	SURVEILLANCE	20I (Alpha, V1)	25.665	28.45
FA6C75C659K	2021-04-14	SURVEILLANCE	20I (Alpha, V1)	31.645	22.232
FA6C70F0FCE	2021-04-14	SURVEILLANCE	20J (Gamma, V3)	18.041	20.106
FAA4B8136EQ	2021-04-14	SURVEILLANCE	20J (Gamma, V3)	20.375	26.005
17D059A26MQ	2021-04-14	SURVEILLANCE	20J (Gamma, V3)	22.625	19.165
FA6C76103RH	2021-04-14	SURVEILLANCE	20J (Gamma, V3)	24.445	19.02
FA6C71047XX	2021-04-14	SURVEILLANCE	20J (Gamma, V3)	28.235	19.885
17C36BF563R	2021-04-14	SURVEILLANCE	20J (Gamma, V3)	29.29	28.708
2C3B57966U2	2021-04-14	SYMPTOMATIC	20I (Alpha, V1)	32.082	18.995
1AACD46C4AJ	2021-04-15	SURVEILLANCE	20I (Alpha, V1)	21.61	17.95
1AACD4DB7LV	2021-04-15	SURVEILLANCE	20I (Alpha, V1)	21.68	25.06
1ABA881EDRE	2021-04-15	SURVEILLANCE	20I (Alpha, V1)	21.775	19.73
1AACD136APY	2021-04-15	SURVEILLANCE	20I (Alpha, V1)	27.5	19.095
16248D1BAST	2021-04-15	SURVEILLANCE	21F (Iota)	20.565	18.345
161B7B4498W	2021-04-15	SURVEILLANCE	20J (Gamma, V3)	17.564	20.964
FAAD7BD27TO	2021-04-15	SURVEILLANCE	20J (Gamma, V3)	20.93	16.545
17D1511B1NN	2021-04-15	SURVEILLANCE	20J (Gamma, V3)	22.295	18.55
30514631DRV	2021-04-15	SURVEILLANCE	20J (Gamma, V3)	25.485	17.52
FAAD7ACC2FR	2021-04-15	SURVEILLANCE	20J (Gamma, V3)	27.615	16.39
1ABBE0ADCQO	2021-04-16	SURVEILLANCE	20I (Alpha, V1)	23.85	17.685
3059ACEC2JQ	2021-04-16	SURVEILLANCE	20J (Gamma, V3)	25.48	16.99
1ABA81B97M2	2021-04-17	SURVEILLANCE	20I (Alpha, V1)	19.8	16.75
17C370C2EYG	2021-04-19	SURVEILLANCE	20I (Alpha, V1)	21.41	18.655
1AB4E7C4FJQ	2021-04-19	SURVEILLANCE	20I (Alpha, V1)	23.635	18.24
17CF663390S	2021-04-19	SURVEILLANCE	20B	33.11	20.298
F17AD0903FX	2021-04-19	SURVEILLANCE	20J (Gamma, V3)	20.31	21.225
327F5B06822	2021-04-19	SURVEILLANCE	20J (Gamma, V3)	20.68	17.21
327F5B501LI	2021-04-19	SURVEILLANCE	20J (Gamma, V3)	22.095	18.15
17C38358A2S	2021-04-19	SURVEILLANCE	20J (Gamma, V3)	26.855	16.37
FA8FA777CT6	2021-04-19	SURVEILLANCE	20J (Gamma, V3)	27.89	20.89
004DF076EAH	2021-04-19	SYMPTOMATIC	20I (Alpha, V1)	22.315	17.635
2C3B5BB743J	2021-04-19	SYMPTOMATIC	20I (Alpha, V1)	23.14	19.58
004DED5CCXT	2021-04-19	SYMPTOMATIC	20I (Alpha, V1)	24.825	17.705
2C3B577FCGT	2021-04-19	SYMPTOMATIC	21F (Iota)	21.17	17.215
004DED7BEEL	2021-04-19	EXPOSED	20I (Alpha, V1)	24.86	17.7
3A55DA4F4UT	2021-04-19	EXPOSED	20I (Alpha, V1)	30.58	17.5
305E9B39E9A	2021-04-20	SURVEILLANCE	20I (Alpha, V1)	16.62	18.865
3053953D6FQ	2021-04-20	SURVEILLANCE	20I (Alpha, V1)	24.77	19.765
3055F0063MQ	2021-04-20	SURVEILLANCE	20I (Alpha, V1)	30.035	22.65
305E9C1B3MF	2021-04-20	SURVEILLANCE	20B	31.225	20.205
3055F0B45IS	2021-04-20	SURVEILLANCE	20J (Gamma, V3)	19.006	19.778
327DED86ADH	2021-04-20	SURVEILLANCE	20J (Gamma, V3)	21.885	19.03
3279746E5QG	2021-04-20	SURVEILLANCE	20J (Gamma, V3)	24.74	18.255
327978E6705	2021-04-20	SURVEILLANCE	20J (Gamma, V3)	25.585	25.94
3053953E8UJ	2021-04-20	SURVEILLANCE	20J (Gamma, V3)	25.98	17.43
3279792DEHV	2021-04-20	SURVEILLANCE	20J (Gamma, V3)	28.505	21.26
327978F73SP	2021-04-20	SURVEILLANCE	20J (Gamma, V3)	29.685	18.53
004DF057FUS	2021-04-20	SYMPTOMATIC	20I (Alpha, V1)	19.55	17.66
2C3B577E80U	2021-04-20	SYMPTOMATIC	20I (Alpha, V1)	20.63	17.595
E78232766NC	2021-04-20	SYMPTOMATIC	20I (Alpha, V1)	21.75	16.955
3A55DBC70RN	2021-04-20	SYMPTOMATIC	20I (Alpha, V1)	28.315	16.515
004DED81BZ0	2021-04-20	EXPOSED	20I (Alpha, V1)	31.21	16.63
1ABBE427DU0	2021-04-21	SURVEILLANCE	20I (Alpha, V1)	22.235	23.995
30509EAA1A0	2021-04-21	SURVEILLANCE	20I (Alpha, V1)	24.175	34.35
1ABBE1195OR	2021-04-21	SURVEILLANCE	20I (Alpha, V1)	24.19	20.395
3053955ABSV	2021-04-21	SURVEILLANCE	20I (Alpha, V1)	25.47	17.95
327AC5E26HI	2021-04-21	SURVEILLANCE	20I (Alpha, V1)	27.345	20.94
306351687R3	2021-04-21	SURVEILLANCE	20I (Alpha, V1)	27.915	19.24
1AB0682DCEY	2021-04-21	SURVEILLANCE	20J (Gamma, V3)	21.935	16.32
1AB4E5F76RA	2021-04-21	SURVEILLANCE	20J (Gamma, V3)	22.3	20.58
17CCF966FCN	2021-04-21	SURVEILLANCE	20J (Gamma, V3)	27.392	23.572
3055EB9B4CZ	2021-04-21	SURVEILLANCE	20J (Gamma, V3)	29.215	17.985
1AB4E63D750	2021-04-21	SURVEILLANCE	20H (Beta, V2)	27.06	17.6
004DEF83BWD	2021-04-21	SYMPTOMATIC	20I (Alpha, V1)	28.87	16.365
3E3A4907AW7	2021-04-22	SURVEILLANCE	20I (Alpha, V1)	31.135	17.93
327AC8149EM	2021-04-22	SURVEILLANCE	20J (Gamma, V3)	22.215	17.915
1AA87B9D8M0	2021-04-22	SURVEILLANCE	20J (Gamma, V3)	23.805	18.49
327AC2A6E1V	2021-04-22	SURVEILLANCE	20J (Gamma, V3)	27.818	16.255
40C8D4072OC	2021-04-23	SURVEILLANCE	20I (Alpha, V1)	24.02	21.35
40C40E94187	2021-04-23	SURVEILLANCE	20B	33.445	24.538
1AB608D1BQ0	2021-04-23	SURVEILLANCE	20J (Gamma, V3)	24.31	16.135
1AAB72CBD6Q	2021-04-23	SURVEILLANCE	20J (Gamma, V3)	29.77	16.525
004DEF378HC	2021-04-23	SYMPTOMATIC	21D (Eta)	18.488	22.8
3E3A4B638M8	2021-04-24	SURVEILLANCE	20J (Gamma, V3)	22.035	20.325
1AAB77B9DVC	2021-04-24	SURVEILLANCE	20J (Gamma, V3)	26.045	17.635
1AAB78F5FCF	2021-04-24	SURVEILLANCE	20J (Gamma, V3)	28.715	25.08
40BA9A31F5E	2021-04-26	SURVEILLANCE	20I (Alpha, V1)	22.92	17.915
1AB60A7613T	2021-04-26	SURVEILLANCE	20J (Gamma, V3)	25.42	23.7
40C8DDBE3QY	2021-04-26	SURVEILLANCE	20J (Gamma, V3)	29.91	16.48
524583FF3UA	2021-04-26	SYMPTOMATIC	20I (Alpha, V1)	15.685	20.782
163C422B7EJ	2021-04-26	SYMPTOMATIC	20I (Alpha, V1)	23.32	16.575
004DEF205XK	2021-04-26	SYMPTOMATIC	20I (Alpha, V1)	30.54	17.26
3E38817F5RK	2021-04-27	SURVEILLANCE	20I (Alpha, V1)	22.305	16.8
3E38814AASN	2021-04-27	SURVEILLANCE	20I (Alpha, V1)	25.15	18.415
17CE03B83ZV	2021-04-27	SURVEILLANCE	20I (Alpha, V1)	26.165	16.795
40CA6D16BWK	2021-04-27	SURVEILLANCE	20I (Alpha, V1)	26.615	17.265
40C20B629TQ	2021-04-27	SURVEILLANCE	20I (Alpha, V1)	32.968	18.465
40C20B241SY	2021-04-27	SURVEILLANCE	20J (Gamma, V3)	23.5	19.495
541DC9889B2	2021-04-27	SURVEILLANCE	20J (Gamma, V3)	26.425	21.695
524583EEE90	2021-04-27	SYMPTOMATIC	20I (Alpha, V1)	24.075	19.963
5245868F6RP	2021-04-27	SYMPTOMATIC	21F (Iota)	26.76	25.94
40ABE34326K	2021-04-28	SURVEILLANCE	20I (Alpha, V1)	22.89	16.79
3E3881091WY	2021-04-28	SURVEILLANCE	20I (Alpha, V1)	25.285	20.16
541DCA938AJ	2021-04-28	SURVEILLANCE	20J (Gamma, V3)	18.695	20.315
40BA9FDA8YK	2021-04-28	SURVEILLANCE	20J (Gamma, V3)	20.915	17.97
541DCC0001Q	2021-04-28	SURVEILLANCE	20J (Gamma, V3)	27.28	19.23
524585693FT	2021-04-28	SYMPTOMATIC	20I (Alpha, V1)	25.695	17.55
524582F97YZ	2021-04-28	EXPOSED	20I (Alpha, V1)	20.02	16.59
524583F4ABU	2021-04-28	EXPOSED	20I (Alpha, V1)	26.795	17.515
52458556DU0	2021-04-28	EXPOSED	20I (Alpha, V1)	31.335	16.365
1A93915206U	2021-04-29	SURVEILLANCE	20J (Gamma, V3)	17.65	18.04
17CF741E5D5	2021-04-29	SURVEILLANCE	20J (Gamma, V3)	19.142	19.168
5245822CEPE	2021-04-30	SURVEILLANCE	20I (Alpha, V1)	17.868	18.772
163EEC837RM	2021-05-03	SURVEILLANCE	20I (Alpha, V1)	15.424	18.806
5245869E5JK	2021-05-03	SURVEILLANCE	20I (Alpha, V1)	25.975	20.245
5245817CBOH	2021-05-03	SURVEILLANCE	20I (Alpha, V1)	26.275	19.54
52458232DAN	2021-05-03	SYMPTOMATIC	20I (Alpha, V1)	22.595	18.685
5245831790G	2021-05-03	SYMPTOMATIC	20I (Alpha, V1)	27.775	29.92
163EE3F2BTG	2021-05-03	SYMPTOMATIC	20I (Alpha, V1)	30.975	18.62
163EEC570SL	2021-05-03	SYMPTOMATIC	21F (Iota)	22.06	19.11
40ACD25C3G3	2021-05-06	SURVEILLANCE	20I (Alpha, V1)	26.315	16.75
3A63E1C811V	2021-05-06	SURVEILLANCE	20I (Alpha, V1)	27.49	18.47
3A63E02DC1G	2021-05-06	SURVEILLANCE	20I (Alpha, V1)	29.345	20.635
163C422FCXW	2021-05-06	SYMPTOMATIC	20I (Alpha, V1)	19.693	23.407
524581C6FXT	2021-05-06	SYMPTOMATIC	20I (Alpha, V1)	23.545	16.31
004DEEF94KT	2021-05-07	SURVEILLANCE	20I (Alpha, V1)	20.85	20.98
327E9105AGY	2021-05-07	SURVEILLANCE	20I (Alpha, V1)	22.255	16.36
163C46FF5YV	2021-05-07	SURVEILLANCE	20I (Alpha, V1)	22.895	20.86
56D07A6B4Y0	2021-05-07	SURVEILLANCE	20I (Alpha, V1)	25.795	17.675
69F840650CF	2021-05-07	SURVEILLANCE	20I (Alpha, V1)	30.435	19.01
3A63E0225HH	2021-05-07	SURVEILLANCE	21F (Iota)	21.28	19.005
40B9A5808ZV	2021-05-07	SURVEILLANCE	20J (Gamma, V3)	24.375	19.08
163C47082C5	2021-05-07	EXPOSED	20I (Alpha, V1)	29.405	16.425
6A00072290N	2021-05-11	SURVEILLANCE	20I (Alpha, V1)	19.29	21.74
6A0006F26IA	2021-05-12	SURVEILLANCE	20I (Alpha, V1)	20.295	18.645
3A628AC62ON	2021-05-13	SURVEILLANCE	20I (Alpha, V1)	26.5	19.325
3A628ABBD7Z	2021-05-13	SYMPTOMATIC	20I (Alpha, V1)	21.625	16.445
3A6289919OC	2021-05-17	SURVEILLANCE	21F (Iota)	17.635	18.58
3A63DB2BD8S	2021-05-17	SURVEILLANCE	20J (Gamma, V3)	31.212	21.702
3A63DD861OR	2021-05-17	SYMPTOMATIC	20I (Alpha, V1)	21.615	17.315
3A63DDEF2VD	2021-05-17	SYMPTOMATIC	20I (Alpha, V1)	28.46	17.26
355CFA1B3DC	2021-05-20	SYMPTOMATIC	20I (Alpha, V1)	21.75	16.48
7FE68AD5ABH	2021-05-21	SURVEILLANCE	20I (Alpha, V1)	27.6	24.365
355CFCCFC2W	2021-05-24	SURVEILLANCE	20I (Alpha, V1)	18.832	19.754
355CFCD1C45	2021-05-24	SURVEILLANCE	20I (Alpha, V1)	21.54	18.07
355CFCD2CIX	2021-05-24	SURVEILLANCE	20I (Alpha, V1)	27.15	18.515
355CFC3553L	2021-05-24	EXPOSED	20I (Alpha, V1)	30.275	20.32
8E33A69B3FQ	2021-05-25	SURVEILLANCE	20I (Alpha, V1)	17.305	18.25
163C47120IY	2021-05-25	SURVEILLANCE	20I (Alpha, V1)	25.005	20.845
8E2C11E5A0L	2021-05-26	SURVEILLANCE	20I (Alpha, V1)	20.57	15.99
355CFA07AXS	2021-05-28	SYMPTOMATIC	20I (Alpha, V1)	24.405	18.1
7B3BA140CKH	2021-05-30	SURVEILLANCE	20I (Alpha, V1)	29.587	19.62
1642ACA09Q0	2021-06-01	SURVEILLANCE	20I (Alpha, V1)	22.77	22.01
3A628C80DQ8	2021-06-01	SURVEILLANCE	20I (Alpha, V1)	30.81	24.03
1642AC8BDBI	2021-06-01	SURVEILLANCE	20C	27.915	17.85
1642ACE8DYT	2021-06-02	SYMPTOMATIC	20I (Alpha, V1)	15.395	17.31
40ACD777CBF	2021-06-29	SYMPTOMATIC	21A (Delta)	15.855	17.765
37DBCDB36IK	2021-07-06	EXPOSED	21A (Delta)	11.943	20.13
37E29B288IM	2021-07-07	SURVEILLANCE	21A (Delta)	13.25	18.4
37DBCDD5AJZ	2021-07-07	SURVEILLANCE	21A (Delta)	20.285	18.255
355CFB2422Y	2021-07-09	SURVEILLANCE	21A (Delta)	18.005	15.84
7FE655F46CE	2021-07-12	SURVEILLANCE	21A (Delta)	23.145	16.42
7FE654C0EXR	2021-07-12	SURVEILLANCE	21A (Delta)	23.405	18.41
37DBCDD355O	2021-07-12	SURVEILLANCE	21A (Delta)	24.435	16.125
37DBCF2BCIF	2021-07-12	SYMPTOMATIC	21A (Delta)	17.305	20
7FE656094KJ	2021-07-13	SURVEILLANCE	21F (Iota)	26.407	23.72
37E29CC17HB	2021-07-13	SYMPTOMATIC	21A (Delta)	21.08	27.61
37DBCC00BVQ	2021-07-14	EXPOSED	21A (Delta)	24.87	21.675
6B544FA90Y1	2021-07-15	SURVEILLANCE	21A (Delta)	13.07	17.605
37DBCEE37GB	2021-07-15	SURVEILLANCE	21A (Delta)	16.969	18.906
6B545ED0BHB	2021-07-19	SURVEILLANCE	21A (Delta)	17.485	18.03
7FEC16B02HZ	2021-07-19	SURVEILLANCE	21A (Delta)	25.355	19.642
37DBC92FCWO	2021-07-19	SYMPTOMATIC	21A (Delta)	11.5	17.55
6B5444CCFEJ	2021-07-20	SURVEILLANCE	21A (Delta)	15.65	20.36
305B8EBE0VI	2021-07-20	SURVEILLANCE	21A (Delta)	19.34	17.99
67330752FCV	2021-07-21	SURVEILLANCE	21A (Delta)	21.34	17.275
7B539E42CFZ	2021-07-22	SURVEILLANCE	21A (Delta)	15.77	18.5
2DD0A8EB3MR	2021-07-22	SURVEILLANCE	21A (Delta)	19.99	20.085
6733075A40H	2021-07-22	SURVEILLANCE	21A (Delta)	24.2	21.055
7B539D518Z1	2021-07-22	SYMPTOMATIC	21A (Delta)	28.745	20.81
7B539E4B1N7	2021-07-23	SURVEILLANCE	21A (Delta)	14.13	17.68
26D1288880I	2021-07-23	SURVEILLANCE	21A (Delta)	20.515	15.955
7B539E128HE	2021-07-23	SURVEILLANCE	21A (Delta)	22.07	17.175
7FEC1C4BB65	2021-07-23	ONE DAY	21A (Delta)	22.3	23.995
AB5888CA0IF	2021-07-26	SURVEILLANCE	21A (Delta)	15.27	19.44
7B539701BCP	2021-07-26	SURVEILLANCE	21A (Delta)	19.34	17.57
1642B20B7SR	2021-07-26	SURVEILLANCE	21A (Delta)	25.095	19.095
6735A7BE30G	2021-07-26	SURVEILLANCE	21A (Delta)	25.54	24.68
AB5565D78KP	2021-07-26	SURVEILLANCE	21A (Delta)	29.685	18.895
37E29B480M4	2021-07-26	SYMPTOMATIC	21A (Delta)	7.98	17.37
7B539D4BCVB	2021-07-26	SYMPTOMATIC	21A (Delta)	20.805	18.55
7B539D55BMM	2021-07-26	SYMPTOMATIC	21A (Delta)	24.81	18.77
1642AEADFTN	2021-07-27	SURVEILLANCE	21A (Delta)	15.01	16.565
7B539E191JO	2021-07-27	SURVEILLANCE	21A (Delta)	22.56	16.59
AB5566047OO	2021-07-27	SURVEILLANCE	21A (Delta)	28.615	18.475
E7818EF1BDH	2021-07-27	SYMPTOMATIC	21A (Delta)	12.025	15.93
7B539FA7CO0	2021-07-27	EXPOSED	21A (Delta)	22.29	18.765
37DBCD88D3J	2021-07-28	SURVEILLANCE	21A (Delta)	12.275	21.43
7B539DF90CG	2021-07-28	SURVEILLANCE	21A (Delta)	17.56	19.955
7B539F968YF	2021-07-28	SURVEILLANCE	21A (Delta)	17.58	20.93
37DBC95266O	2021-07-28	SURVEILLANCE	21A (Delta)	19.96	18.62
37DBC96EDKD	2021-07-28	SURVEILLANCE	21A (Delta)	20.775	20.8
2C367AAAE2F	2021-07-28	SURVEILLANCE	21A (Delta)	28.605	23.595
7FF5DA3FETW	2021-07-28	SURVEILLANCE	20B	28.935	19.99
37DBC9CBBAK	2021-07-28	SYMPTOMATIC	21A (Delta)	19.335	20.35
B9E6ED4C5UU	2021-07-28	ONE DAY	21A (Delta)	26	21.605
7B539FBF3H0	2021-07-29	SURVEILLANCE	21A (Delta)	11.025	16.665
AB588C935OZ	2021-07-29	SURVEILLANCE	21A (Delta)	17.955	16.33
7B539DFAF3N	2021-07-29	SURVEILLANCE	21A (Delta)	20.42	16.39
7B539FD2AUA	2021-07-29	SURVEILLANCE	21A (Delta)	20.74	18.585
AB588C573R1	2021-07-29	SURVEILLANCE	21A (Delta)	27.375	22.35
7B539E774WR	2021-07-29	SURVEILLANCE	21A (Delta)	28.455	17.24
7B539F8CD80	2021-07-29	SYMPTOMATIC	21A (Delta)	20.1	17.035
37E29CB22FA	2021-07-29	SYMPTOMATIC	21A (Delta)	20.99	17.593
7B539FC1EVB	2021-07-29	SYMPTOMATIC	21A (Delta)	21.09	18.145
7B53A1EAF50	2021-07-29	SYMPTOMATIC	21A (Delta)	22.04	16.77
7B539FCD49E	2021-07-29	SYMPTOMATIC	21A (Delta)	25.48	22.705
7B539FFFDPU	2021-07-30	SURVEILLANCE	21A (Delta)	16.385	17.57
7B539FF76RV	2021-07-30	SURVEILLANCE	21A (Delta)	16.75	17.065
7B53A0EDBTE	2021-07-30	SURVEILLANCE	21A (Delta)	17.305	17.35
3285F272CJC	2021-07-30	SURVEILLANCE	21A (Delta)	20.345	19.22
3285F09D9JJ	2021-07-30	SURVEILLANCE	21A (Delta)	20.445	16.885
7B53A1EE87E	2021-07-30	SURVEILLANCE	21A (Delta)	21.32	19.315
6735A6550AQ	2021-07-30	SURVEILLANCE	21A (Delta)	22.105	18.09
7B539D230UP	2021-07-30	SURVEILLANCE	21A (Delta)	22.43	18.5
3285F2521RB	2021-07-30	SURVEILLANCE	21A (Delta)	26.965	17.305
7B539E6EEUN	2021-07-30	SURVEILLANCE	21A (Delta)	30.44	21.375
7B539FCC7UN	2021-07-30	SYMPTOMATIC	21A (Delta)	13.815	14.69
7B539D357R7	2021-07-30	SYMPTOMATIC	21A (Delta)	20.775	18.215
7B53A000DPH	2021-07-30	SYMPTOMATIC	21A (Delta)	22.145	19.775
AB5564FC5AA	2021-07-31	SURVEILLANCE	21A (Delta)	21.64	20.765
AB5563599HJ	2021-08-01	SURVEILLANCE	21A (Delta)	19.615	18.96
B9E6EC715KC	2021-08-01	SURVEILLANCE	21A (Delta)	31.48	20.24
CB7CE074687	2021-08-02	SURVEILLANCE	21A (Delta)	13.64	17.825
6822F7B11NC	2021-08-02	SURVEILLANCE	21A (Delta)	14.4	22.08
7B53A200CSM	2021-08-02	SURVEILLANCE	21A (Delta)	14.85	16.99
1642B2292GH	2021-08-02	SURVEILLANCE	21A (Delta)	17.755	19.3
682429A8DHI	2021-08-02	SURVEILLANCE	21A (Delta)	19.4	22.24
7B539D1F9FM	2021-08-02	SURVEILLANCE	21A (Delta)	20.76	17.85
163F55FD7OH	2021-08-02	SURVEILLANCE	21A (Delta)	22.8	18.735
7B53A086CJF	2021-08-02	SURVEILLANCE	21A (Delta)	24.245	22.055
7B539D869R0	2021-08-02	SURVEILLANCE	21A (Delta)	24.695	17.71
6828A742ECK	2021-08-02	SURVEILLANCE	21A (Delta)	27.83	22.4
7B53A08D7OB	2021-08-02	SURVEILLANCE	21A (Delta)	30.685	22.17
6822F6D8B9M	2021-08-02	SURVEILLANCE	21A (Delta)	31.77	23.715
682429E1FVO	2021-08-02	ONE DAY	21A (Delta)	22.3	17.735
552DB0A260W	2021-08-04	SURVEILLANCE	21A (Delta)	13.395	16.6
5426FCC15ZS	2021-08-04	SURVEILLANCE	21A (Delta)	17.02	19.29
6736B4A25WL	2021-08-04	SURVEILLANCE	21A (Delta)	17.65	19.27
552DB06C99F	2021-08-04	SURVEILLANCE	21A (Delta)	18.14	24.18
552DAEC8CFV	2021-08-04	SURVEILLANCE	21A (Delta)	19.005	22.825
40C7E06F1CJ	2021-08-04	SURVEILLANCE	21A (Delta)	22.395	17.29
552DB0791BS	2021-08-04	SURVEILLANCE	21A (Delta)	22.815	18.92
40C7E060BGA	2021-08-04	SURVEILLANCE	21A (Delta)	23.275	21.865
6822F84F3F6	2021-08-04	SURVEILLANCE	21A (Delta)	27.41	20.95
552DAED0CSK	2021-08-04	SURVEILLANCE	21A (Delta)	28.175	17.35
6736B31454K	2021-08-05	SURVEILLANCE	21A (Delta)	22.7	18.09
6736B4970SF	2021-08-05	SURVEILLANCE	21A (Delta)	23.43	16.895
542797CF2S9	2021-08-05	SURVEILLANCE	21A (Delta)	28.655	18.795
6736B0F95EK	2021-08-05	SYMPTOMATIC	21A (Delta)	18.375	18.9
552DAEAAEWQ	2021-08-05	SYMPTOMATIC	21A (Delta)	23.88	16.525
54279CA99XQ	2021-08-06	SURVEILLANCE	21A (Delta)	16.84	18.565
6736B02B0Y6	2021-08-06	SURVEILLANCE	21A (Delta)	18.42	18.08
6736B4BE0ZZ	2021-08-06	SURVEILLANCE	21A (Delta)	22.92	18.795
552DB04664S	2021-08-06	SURVEILLANCE	21A (Delta)	24.77	25.325
552DAEAFD0C	2021-08-06	SURVEILLANCE	21A (Delta)	24.885	20.575
56D24B65BLI	2021-08-06	SURVEILLANCE	21A (Delta)	25.49	27.83
552DAEF67T3	2021-08-06	SYMPTOMATIC	21A (Delta)	23	18.11
552DB0715WC	2021-08-06	EXPOSED	21A (Delta)	22.695	17.255
552DB0AA1OC	2021-08-06	EXPOSED	21A (Delta)	31.935	17.65
56E8154C0LP	2021-08-08	SURVEILLANCE	21A (Delta)	18.495	17.795
7D4D55C67VR	2021-08-09	SURVEILLANCE	21A (Delta)	17.65	17.75
C5BF632D3F3	2021-08-09	SURVEILLANCE	21A (Delta)	19.975	18.615
54279CB7BCR	2021-08-09	SURVEILLANCE	21A (Delta)	21	17.555
552DB078246	2021-08-09	SURVEILLANCE	21A (Delta)	21.45	21.06
C5BF636F1PR	2021-08-09	SURVEILLANCE	21A (Delta)	22.39	20.88
552DB06B9FL	2021-08-09	SURVEILLANCE	21A (Delta)	23.44	20.16
C5BF635D40E	2021-08-09	SURVEILLANCE	21A (Delta)	24.075	20.085
C5BF5AE0B6R	2021-08-09	SURVEILLANCE	21A (Delta)	24.705	18.395
552DAEF37H7	2021-08-09	SURVEILLANCE	21A (Delta)	28.47	17.8
6736B28A1AH	2021-08-09	SYMPTOMATIC	21A (Delta)	15.115	18.695
C5BF59965JK	2021-08-09	SYMPTOMATIC	21A (Delta)	23.16	19.315
40C7E7251CG	2021-08-09	SYMPTOMATIC	21A (Delta)	24.205	18.395
C5BF638EE5A	2021-08-09	SYMPTOMATIC	21A (Delta)	26.04	17.57
C5BF59AF4AD	2021-08-09	EXPOSED	21A (Delta)	22.135	18.535
CF1CF5600KG	2021-08-10	SURVEILLANCE	20I (Alpha, V1)	21.49	17.725
CF1CE9E7DY0	2021-08-10	SURVEILLANCE	21A (Delta)	14.87	17.655
7D4D9F9578C	2021-08-10	SURVEILLANCE	21A (Delta)	19.535	19.01
6736B319AI8	2021-08-10	SURVEILLANCE	21A (Delta)	21.125	16.995
C5BF5B396NF	2021-08-10	SURVEILLANCE	21A (Delta)	21.25	21.27
CF1CF4036PX	2021-08-10	SURVEILLANCE	21A (Delta)	21.395	19.75
7D4CA8B84MP	2021-08-10	SURVEILLANCE	21A (Delta)	21.4	18.115
9CCC71C15DZ	2021-08-10	SURVEILLANCE	21A (Delta)	23.58	17.98
C5BF6193BMN	2021-08-10	SURVEILLANCE	21A (Delta)	24.955	22.585
C5BF6179D1P	2021-08-10	EXPOSED	21A (Delta)	15.585	19.49
C5BF6190C9K	2021-08-10	EXPOSED	21A (Delta)	18.175	16.63
C5BF619A2QP	2021-08-10	EXPOSED	21A (Delta)	21.725	23.515
C5BF61A61CW	2021-08-10	EXPOSED	21A (Delta)	22.39	22.855
C5BF6194ELD	2021-08-10	EXPOSED	21A (Delta)	24.33	16.535
C5BF615250X	2021-08-10	EXPOSED	21A (Delta)	28.385	21.19
AB595877ECV	2021-08-11	SURVEILLANCE	21A (Delta)	24.945	23.585
CF1CF043AFK	2021-08-11	SURVEILLANCE	21A (Delta)	28.635	18.015
AB4A2C3FBUD	2021-08-13	SURVEILLANCE	21A (Delta)	15.035	16.49
40C7DBF6FES	2021-08-13	SURVEILLANCE	21A (Delta)	15.802	18.373
CF1CF0602IQ	2021-08-13	SURVEILLANCE	21A (Delta)	19.458	17.075
552DABC75OH	2021-08-13	SURVEILLANCE	21A (Delta)	19.627	22.41
AB53C81A7PM	2021-08-13	SURVEILLANCE	21A (Delta)	20.39	18.53
6736B4BB3ES	2021-08-13	SURVEILLANCE	21A (Delta)	21.015	20.51
40C7DBEFDAK	2021-08-13	SURVEILLANCE	21A (Delta)	23.2	17.49
DD86A43C0CI	2021-08-13	SURVEILLANCE	21A (Delta)	26.2	17.01
552DABA3230	2021-08-13	SURVEILLANCE	21A (Delta)	31.635	17.76
552DAB9E2WX	2021-08-13	SURVEILLANCE	20A	14.61	18.395
7B538E6AEIR	2021-08-13	SURVEILLANCE	20B	11.5	19.075
40C7DE3B8DR	2021-08-13	SYMPTOMATIC	21A (Delta)	18.16	20.04
40C7DBFE7WX	2021-08-13	SYMPTOMATIC	21A (Delta)	27.19	19.44
7B538743B0H	2021-08-13	SYMPTOMATIC	21A (Delta)	27.64	17.24
7FF7B38E2JW	2021-08-15	SURVEILLANCE	20I (Alpha, V1)	22.86	23.41
7FF7B394CJF	2021-08-15	SURVEILLANCE	20B	21.71	18
F19A8B2B1H0	2021-08-15	SYMPTOMATIC	20I (Alpha, V1)	15.325	19.99
7B5385EDE21	2021-08-16	SURVEILLANCE	21A (Delta)	15.047	19.908
6825245E49T	2021-08-16	SURVEILLANCE	21A (Delta)	16.285	17.9
7FE888D51LO	2021-08-16	SURVEILLANCE	21A (Delta)	20.03	18.35
17C673BD1OE	2021-08-16	SURVEILLANCE	21A (Delta)	20.675	21.825
7B537EF92OR	2021-08-16	SURVEILLANCE	21A (Delta)	21.48	17.68
40C7E73EBCA	2021-08-16	SURVEILLANCE	21A (Delta)	22.78	18.75
CF21454402X	2021-08-16	SURVEILLANCE	21A (Delta)	22.97	20.23
7B537ECA52B	2021-08-16	SURVEILLANCE	21A (Delta)	23.05	19.09
17C6757C5HA	2021-08-16	SURVEILLANCE	21A (Delta)	25.215	17.075
8E2E08E3AVO	2021-08-16	SURVEILLANCE	21A (Delta)	27.207	17.748
7B53860BEN0	2021-08-16	SURVEILLANCE	21A (Delta)	28.775	17.4
7B537EC94VN	2021-08-16	SURVEILLANCE	21A (Delta)	29.125	20.435
40C7DBFD7DB	2021-08-16	SURVEILLANCE	21A (Delta)	29.485	20.775
7FEE5F229OK	2021-08-16	SURVEILLANCE	21A (Delta)	30.53	15.887
CF2142FD2VO	2021-08-16	SURVEILLANCE	21A (Delta)	31.03	18.12
7B538CB5AGC	2021-08-16	SURVEILLANCE	21A (Delta)	31.12	17.86
682523123J6	2021-08-16	SURVEILLANCE	21A (Delta)	31.357	20.538
680E80C652R	2021-08-16	SURVEILLANCE	19A	30.73	17.225
7B537F128K5	2021-08-16	SYMPTOMATIC	21A (Delta)	18.305	18.645
7B538CBD84M	2021-08-16	SYMPTOMATIC	21A (Delta)	22.435	17.385
40C7E987DIS	2021-08-16	SYMPTOMATIC	21A (Delta)	26.495	17.535
CF2145685Q7	2021-08-16	EXPOSED	21A (Delta)	21.3	18.605
CF2142EEFM4	2021-08-16	EXPOSED	21A (Delta)	25.71	17.065
7B538CB3BXZ	2021-08-16	ONE DAY	20A	23.755	19.86
292DD1211MH	2021-08-17	SURVEILLANCE	21A (Delta)	16	21.37
26D11E2E8RN	2021-08-17	SURVEILLANCE	21A (Delta)	16.115	16.53
CF21437567N	2021-08-17	SURVEILLANCE	21A (Delta)	17.985	19.815
CF21455F9CA	2021-08-17	SURVEILLANCE	21A (Delta)	19.17	17.65
6362F963EE2	2021-08-17	SURVEILLANCE	21A (Delta)	23.685	16.575
AB56D3B384B	2021-08-17	SURVEILLANCE	21A (Delta)	25.065	18.025
CF2144FF4VV	2021-08-17	SURVEILLANCE	21A (Delta)	25.125	19.45
7FF5B2B3290	2021-08-17	SURVEILLANCE	21A (Delta)	26.315	19.77
CF3BCB62ECM	2021-08-17	SURVEILLANCE	21A (Delta)	26.635	19.685
6362F9E0CT1	2021-08-17	SYMPTOMATIC	21A (Delta)	22.97	18.555
355CFEBB2AE	2021-08-17	SYMPTOMATIC	21A (Delta)	25.66	22.69
355CFF099QL	2021-08-17	SYMPTOMATIC	21A (Delta)	26.095	17.065
26D12772CYB	2021-08-18	SYMPTOMATIC	21A (Delta)	13.45	16.31
26D11FB4B0W	2021-08-18	SYMPTOMATIC	21A (Delta)	16.785	19.82
26D11E036Z1	2021-08-18	SYMPTOMATIC	21A (Delta)	23.975	17.04
DDBCA86E9NS	2021-08-23	SURVEILLANCE	21A (Delta)	16.992	21.85
6A0015FCDUE	2021-08-23	SURVEILLANCE	21A (Delta)	17.805	17.725
680B75E57H0	2021-08-23	SURVEILLANCE	21A (Delta)	17.98	21.22
541F5B3B09S	2021-08-23	SURVEILLANCE	21A (Delta)	19.045	19.075
DD794BA027X	2021-08-23	SURVEILLANCE	21A (Delta)	19.443	21.9
DDBCA95CDN3	2021-08-23	SURVEILLANCE	21A (Delta)	20.832	19.705
56D071DAAXY	2021-08-23	SURVEILLANCE	21A (Delta)	21.72	18.165
DDBCA9530Y0	2021-08-23	SURVEILLANCE	21A (Delta)	22.472	23.195
DDBCAADFBSH	2021-08-23	SURVEILLANCE	21A (Delta)	22.918	20.135
F3B9BE87669	2021-08-23	SURVEILLANCE	21A (Delta)	23.015	19.158
F3B9B9C34KG	2021-08-23	SURVEILLANCE	21A (Delta)	24.99	19.355
DDBCAAECB9M	2021-08-23	SURVEILLANCE	21A (Delta)	25.86	17.45
68112E79B3X	2021-08-23	SURVEILLANCE	21A (Delta)	27.41	17.882
DD794CBBFSK	2021-08-23	SURVEILLANCE	21A (Delta)	28.245	18.245
37DBC9AD1KM	2021-08-23	SURVEILLANCE	21A (Delta)	31.73	17.358
DDBCA96CFSG	2021-08-23	SYMPTOMATIC	21A (Delta)	19.983	15.8
DDBCA728009	2021-08-23	SYMPTOMATIC	21A (Delta)	20.582	16.657
F3B9BA59ERM	2021-08-23	SYMPTOMATIC	21A (Delta)	23.542	17.77
F3B9B9894RZ	2021-08-23	SYMPTOMATIC	21A (Delta)	24.08	17.555
DDBCA83F2IB	2021-08-23	EXPOSED	21A (Delta)	24.945	21.23
DDBCAD0C3AJ	2021-08-24	SURVEILLANCE	21A (Delta)	15.935	17.61
3E320F3CAPQ	2021-08-24	SURVEILLANCE	21A (Delta)	16.49	17.66
DDBCACEBEWO	2021-08-24	SURVEILLANCE	21A (Delta)	17.445	16.555
DD794B052CI	2021-08-24	SURVEILLANCE	21A (Delta)	17.91	19.075
DDBCAACD345	2021-08-24	SURVEILLANCE	21A (Delta)	20.545	19.545
DD794B3A6L9	2021-08-24	SURVEILLANCE	21A (Delta)	21.265	21.245
F3B9A5383FY	2021-08-24	SURVEILLANCE	21A (Delta)	21.815	19.43
F3B9AC3E0OW	2021-08-24	SURVEILLANCE	21A (Delta)	23.45	21.98
D96A6328ANY	2021-08-24	SURVEILLANCE	21A (Delta)	23.56	19.7
9CCC780D3VP	2021-08-24	SURVEILLANCE	21A (Delta)	23.855	19.125
A92244142RP	2021-08-24	SURVEILLANCE	21A (Delta)	25.295	16.45
552DB0CBD2K	2021-08-24	SURVEILLANCE	21A (Delta)	26.015	17.96
EC5934C9FNY	2021-08-24	SURVEILLANCE	21A (Delta)	28.12	18.61
F3B9AC510LD	2021-08-24	SYMPTOMATIC	21A (Delta)	21.45	18.435
DD854BE38MC	2021-08-25	SURVEILLANCE	21A (Delta)	10.675	17.765
F3B99EC62QO	2021-08-25	SURVEILLANCE	21A (Delta)	18.07	24.19
F40C85841ES	2021-08-25	SURVEILLANCE	21A (Delta)	19.645	19.075
F3B99B30ESJ	2021-08-25	SURVEILLANCE	21A (Delta)	20.87	18.365
F4114855ESB	2021-08-25	SURVEILLANCE	21A (Delta)	21.47	19.765
026467381ZL	2021-08-25	SURVEILLANCE	21A (Delta)	23.095	22.27
02646749AIK	2021-08-25	SURVEILLANCE	21A (Delta)	23.805	24.92
FCDEF9038M5	2021-08-25	SURVEILLANCE	21A (Delta)	23.985	19.31
DD854D4C98L	2021-08-25	SURVEILLANCE	21A (Delta)	25.35	18.91
FCFE39179BW	2021-08-25	SURVEILLANCE	21A (Delta)	25.705	21.185
DD854D01DWP	2021-08-25	SURVEILLANCE	21A (Delta)	27.16	19.955
FCDEF6141IQ	2021-08-25	SURVEILLANCE	21A (Delta)	27.46	19.87
DD87BFF33YG	2021-08-25	SURVEILLANCE	21A (Delta)	30.52	23.975
681BE8DD7T3	2021-08-26	SURVEILLANCE	21A (Delta)	15.445	17.48
6734E4E5BWS	2021-08-26	SURVEILLANCE	21A (Delta)	18.025	18.16
6734E7B1CM6	2021-08-26	SURVEILLANCE	21A (Delta)	18.03	18.055
DDBCAE5CCCF	2021-08-26	SURVEILLANCE	21A (Delta)	19.635	18.565
681BE995CKS	2021-08-26	SURVEILLANCE	21A (Delta)	20.69	19.285
F3B9A15A37Y	2021-08-26	SURVEILLANCE	21A (Delta)	20.74	20.065
681E9BBD034	2021-08-26	SURVEILLANCE	21A (Delta)	21.115	15.39
681BE2978RD	2021-08-26	SURVEILLANCE	21A (Delta)	22.385	20.165
6734E22EEEP	2021-08-26	SURVEILLANCE	21A (Delta)	23.675	19.715
FD0214505YQ	2021-08-26	SURVEILLANCE	21A (Delta)	23.705	18.125
5.53136e+208	2021-08-26	SURVEILLANCE	21A (Delta)	24.075	20.605
0264625C55P	2021-08-26	SURVEILLANCE	21A (Delta)	24.275	18.82
681BE2C39NT	2021-08-26	SURVEILLANCE	21A (Delta)	26.36	19.685
026462207EP	2021-08-26	SURVEILLANCE	21A (Delta)	28.85	19.395
DD8B706C4KY	2021-08-26	SURVEILLANCE	21A (Delta)	29.095	19.17
9CCDFA503JZ	2021-08-26	SURVEILLANCE	21A (Delta)	29.255	19.415
328332604WP	2021-08-26	SURVEILLANCE	21A (Delta)	32.355	19.77
DDBCAD10EPX	2021-08-27	SURVEILLANCE	21A (Delta)	19.075	18.255
F19A7BB4BTI	2021-08-27	SURVEILLANCE	21A (Delta)	19.735	19.15
FAA50C37EMV	2021-08-27	SURVEILLANCE	21A (Delta)	21.83	17.65
DD8C83A333C	2021-08-27	SURVEILLANCE	21A (Delta)	23.015	18.865
FAA51436ASJ	2021-08-27	SURVEILLANCE	21A (Delta)	23.535	19.14
FAA50B599TF	2021-08-27	SURVEILLANCE	21A (Delta)	23.82	19.745
9CDAACC366A	2021-08-27	SURVEILLANCE	21A (Delta)	25.86	20.095
9CCDFF0672X	2021-08-27	SURVEILLANCE	21A (Delta)	30.04	18.683
FAA5141DECN	2021-08-27	SYMPTOMATIC	21A (Delta)	18.91	16.55
FAA514541G9	2021-08-27	SYMPTOMATIC	21A (Delta)	19.425	18.05
FAA50CFFBPT	2021-08-27	SYMPTOMATIC	21A (Delta)	20.585	17.045
DD8C83FC2MR	2021-08-27	SYMPTOMATIC	21A (Delta)	24.78	19.27
DDBCAD174OJ	2021-08-27	EXPOSED	21A (Delta)	14.985	19.085
FAA507E7AMV	2021-08-30	SYMPTOMATIC	21A (Delta)	23.465	28.78
154C33376KX	2021-08-31	SURVEILLANCE	21A (Delta)	19.12	15.72
18347B110G6	2021-08-31	SURVEILLANCE	21A (Delta)	23.825	20.44
19BEFF528FR	2021-09-07	SURVEILLANCE	21A (Delta)	12.135	17.175
1C5CC309BPX	2021-09-07	SURVEILLANCE	21A (Delta)	14.745	18.1
1D0642E1FCD	2021-09-07	SURVEILLANCE	21A (Delta)	15.67	18.065
1CEAFA97AMC	2021-09-07	SURVEILLANCE	21A (Delta)	17.05	17.765
1CE6304F9OJ	2021-09-07	SURVEILLANCE	21A (Delta)	17.55	16.88
1CE62BC14OJ	2021-09-07	SURVEILLANCE	21A (Delta)	18.315	17.51
1C5CC33B27K	2021-09-07	SURVEILLANCE	21A (Delta)	18.565	20.57
1FC445305MM	2021-09-07	SURVEILLANCE	21A (Delta)	18.84	22.27
1CEAF95F3KN	2021-09-07	SURVEILLANCE	21A (Delta)	19.34	18.17
1ECAF59DBS5	2021-09-07	SURVEILLANCE	21A (Delta)	19.49	17.71
1D0557D87J2	2021-09-07	SURVEILLANCE	21A (Delta)	19.725	17
1CE62BB02VB	2021-09-07	SURVEILLANCE	21A (Delta)	19.825	19.44
1CEBEF9FBOL	2021-09-07	SURVEILLANCE	21A (Delta)	19.935	18.97
1D063FD2DDQ	2021-09-07	SURVEILLANCE	21A (Delta)	20.155	18.455
1D064309F7H	2021-09-07	SURVEILLANCE	21A (Delta)	20.18	17.805
1FC44BA59KD	2021-09-07	SURVEILLANCE	21A (Delta)	21.925	16.2
19BEFF63BYM	2021-09-07	SURVEILLANCE	21A (Delta)	22.015	16.13
1EB797DADVQ	2021-09-07	SURVEILLANCE	21A (Delta)	22.16	17.56
1FC44B7B8OE	2021-09-07	SURVEILLANCE	21A (Delta)	22.68	18.715
1CEAF8F10XJ	2021-09-07	SURVEILLANCE	21A (Delta)	22.69	19.05
1FA649115MO	2021-09-07	SURVEILLANCE	21A (Delta)	22.83	24.61
1E8475592OM	2021-09-07	SURVEILLANCE	21A (Delta)	23.09	21.84
1A172054EHB	2021-09-07	SURVEILLANCE	21A (Delta)	23.7	16.615
1FC44BB59PZ	2021-09-07	SURVEILLANCE	21A (Delta)	23.8	19.92
1CE630C35CD	2021-09-07	SURVEILLANCE	21A (Delta)	23.86	18.37
1A17221FFYZ	2021-09-07	SURVEILLANCE	21A (Delta)	23.97	18.525
1ECAF3B33VB	2021-09-07	SURVEILLANCE	21A (Delta)	24.085	21.21
213622F28I0	2021-09-07	SURVEILLANCE	21A (Delta)	24.4	16.595
19C1A729EIK	2021-09-07	SURVEILLANCE	21A (Delta)	24.795	16.915
1D0549D9BEZ	2021-09-07	SURVEILLANCE	21A (Delta)	25.175	19.525
1D05581CE43	2021-09-07	SURVEILLANCE	21A (Delta)	25.405	26.11
19BEFD2EA08	2021-09-07	SURVEILLANCE	21A (Delta)	25.57	20.5
1A1720866MZ	2021-09-07	SURVEILLANCE	21A (Delta)	25.845	25.36
1E84755B1B3	2021-09-07	SURVEILLANCE	21A (Delta)	26.075	17.425
1CEAFB9811R	2021-09-07	SURVEILLANCE	21A (Delta)	26.08	21.41
1FA64C5C908	2021-09-07	SURVEILLANCE	21A (Delta)	26.67	21.3
19BEFC8FEKN	2021-09-07	SURVEILLANCE	21A (Delta)	26.725	19.13
1D0549EBFMQ	2021-09-07	SURVEILLANCE	21A (Delta)	27.28	23.038
1CE62BF0C1P	2021-09-07	SURVEILLANCE	21A (Delta)	27.32	17.685
19BEFBA62R3	2021-09-07	SURVEILLANCE	21A (Delta)	27.407	21.985
1ECAF38D8JG	2021-09-07	SURVEILLANCE	21A (Delta)	27.69	21.065
1FC44B8897K	2021-09-07	SURVEILLANCE	21A (Delta)	28.26	18.05
19BEFB5156M	2021-09-07	SURVEILLANCE	21A (Delta)	28.735	18.29
1FC44BBB2H5	2021-09-07	SURVEILLANCE	21A (Delta)	28.865	19.37
1D0641DF80V	2021-09-07	SURVEILLANCE	21A (Delta)	28.925	21.01
1CEF3D6390U	2021-09-07	SURVEILLANCE	21A (Delta)	31.32	18.235
1EB7DD8E2FU	2021-09-07	SURVEILLANCE	20A	22.665	20.39
1FA30B00BUO	2021-09-07	SURVEILLANCE	20A	27.9	21.795
326E08193ER	2021-09-08	SURVEILLANCE	21A (Delta)	11.77	15.425
153788498VL	2021-09-08	SURVEILLANCE	21A (Delta)	12.495	16.88
1C5CC3A549K	2021-09-08	SURVEILLANCE	21A (Delta)	13.785	19.66
1CE916F6442	2021-09-08	SURVEILLANCE	21A (Delta)	16.835	21.055
1CE914AA3ZL	2021-09-08	SURVEILLANCE	21A (Delta)	17.365	19.84
1EC971C71ID	2021-09-08	SURVEILLANCE	21A (Delta)	19.938	19.17
324B9B091D1	2021-09-08	SURVEILLANCE	21A (Delta)	20.225	20.375
1C6500093YI	2021-09-08	SURVEILLANCE	21A (Delta)	20.235	18.45
1EB60EDC12I	2021-09-08	SURVEILLANCE	21A (Delta)	20.285	19.3
1EB61140CW5	2021-09-08	SURVEILLANCE	21A (Delta)	20.48	17.575
324B995E2JL	2021-09-08	SURVEILLANCE	21A (Delta)	20.575	17.93
1EC970082I6	2021-09-08	SURVEILLANCE	21A (Delta)	21.005	17.565
1C64F9B56DM	2021-09-08	SURVEILLANCE	21A (Delta)	21.947	23.688
1CE916FD2XK	2021-09-08	SURVEILLANCE	21A (Delta)	22.185	25.695
19D3CE115HB	2021-09-08	SURVEILLANCE	21A (Delta)	22.205	20.005
213624B73R9	2021-09-08	SURVEILLANCE	21A (Delta)	22.402	21.248
326E03B9CKN	2021-09-08	SURVEILLANCE	21A (Delta)	22.43	19.92
326E0623B1U	2021-09-08	SURVEILLANCE	21A (Delta)	23.67	19.43
15378850DFU	2021-09-08	SURVEILLANCE	21A (Delta)	23.715	20.695
1EB60F1C8YQ	2021-09-08	SURVEILLANCE	21A (Delta)	23.805	18.185
1537880BD2R	2021-09-08	SURVEILLANCE	21A (Delta)	24.23	20.625
1C64FCF73DP	2021-09-08	SURVEILLANCE	21A (Delta)	24.697	18.668
326E03999GB	2021-09-08	SURVEILLANCE	21A (Delta)	24.955	21.09
1CE94F713JK	2021-09-08	SURVEILLANCE	21A (Delta)	25.003	22.955
155D777DAMC	2021-09-08	SURVEILLANCE	21A (Delta)	25.97	17.21
1EC96F8415F	2021-09-08	SURVEILLANCE	21A (Delta)	26.997	26.128
1EC96F830EP	2021-09-08	SURVEILLANCE	21A (Delta)	27.11	18.11
1EB60EDE8ZO	2021-09-08	SURVEILLANCE	21A (Delta)	27.655	22.99
324B988F1VK	2021-09-08	SURVEILLANCE	21A (Delta)	28.097	24.303
155D76218QJ	2021-09-08	SURVEILLANCE	21A (Delta)	28.475	17.502
153786F383M	2021-09-08	SURVEILLANCE	21A (Delta)	28.63	16.405
15521BC20LK	2021-09-08	SURVEILLANCE	21A (Delta)	28.78	20.495
325DD946AET	2021-09-08	SURVEILLANCE	21A (Delta)	28.885	18.385
1C5CC5711I9	2021-09-08	SURVEILLANCE	21A (Delta)	28.91	21.095
1CE916ECFBD	2021-09-08	SURVEILLANCE	21A (Delta)	30.322	24.5
1EC96F03B2F	2021-09-08	SURVEILLANCE	20A	29.377	21.265
9CD0DDE717S	2021-09-09	SURVEILLANCE	21A (Delta)	16.91	17.335
1E9047B7CVY	2021-09-09	SURVEILLANCE	21A (Delta)	18.435	19.118
325DDBE29QF	2021-09-09	SURVEILLANCE	21A (Delta)	18.93	18.43
1FA55F144AJ	2021-09-09	SURVEILLANCE	21A (Delta)	21.812	18.847
325925B45SH	2021-09-09	SURVEILLANCE	21A (Delta)	22.008	20.278
9CD0DDE8BB4	2021-09-09	SURVEILLANCE	21A (Delta)	22.04	17.555
325DDEE9CUZ	2021-09-09	SURVEILLANCE	21A (Delta)	22.085	23.6
1E904E31B9L	2021-09-09	SURVEILLANCE	21A (Delta)	22.47	17.895
1EC0FF6B0O2	2021-09-09	SURVEILLANCE	21A (Delta)	23.2	18.505
325DDED07MP	2021-09-09	SURVEILLANCE	21A (Delta)	23.455	17.42
1EC0F745720	2021-09-09	SURVEILLANCE	21A (Delta)	23.485	17.495
325923F70MY	2021-09-09	SURVEILLANCE	21A (Delta)	24.58	19.18
1FA5668A0NN	2021-09-09	SURVEILLANCE	21A (Delta)	24.775	16.89
155D726F31Y	2021-09-09	SURVEILLANCE	21A (Delta)	27.517	19.755
1E904833F6B	2021-09-09	SURVEILLANCE	21A (Delta)	27.773	18.16
32592560FET	2021-09-09	SURVEILLANCE	21A (Delta)	28.16	18.03
1E9047C1BZZ	2021-09-09	SURVEILLANCE	21A (Delta)	28.59	22.782
375B77588AZ	2021-09-10	SURVEILLANCE	21A (Delta)	16.41	15.88
1FA0D2349LO	2021-09-10	SURVEILLANCE	21A (Delta)	17.672	17.497
36EF6DE5D81	2021-09-10	SURVEILLANCE	21A (Delta)	18.935	21.025
330C90585N4	2021-09-10	SURVEILLANCE	21A (Delta)	19.38	17.75
36F70F8738Z	2021-09-10	SURVEILLANCE	21A (Delta)	20.345	20.29
1EC96BC4E6E	2021-09-10	SURVEILLANCE	21A (Delta)	20.65	17.57
131C65A43KC	2021-09-10	SURVEILLANCE	21A (Delta)	20.915	19.815
7FE8816DARH	2021-09-10	SURVEILLANCE	21A (Delta)	21.625	22.115
1FA0CAA17IG	2021-09-10	SURVEILLANCE	21A (Delta)	23.02	19.58
36ED7DB57GU	2021-09-10	SURVEILLANCE	21A (Delta)	23.43	19.295
375B75C57ON	2021-09-10	SURVEILLANCE	21A (Delta)	23.55	18.585
1EB7EF7A6KD	2021-09-10	SURVEILLANCE	21A (Delta)	25.33	18.28
375B74D1EL6	2021-09-10	SURVEILLANCE	21A (Delta)	25.87	20.265
36EF68E7CKL	2021-09-10	SURVEILLANCE	21A (Delta)	27.5	20.6
19DACAB04HU	2021-09-10	SURVEILLANCE	21A (Delta)	27.625	24.075
375B78BB1CG	2021-09-10	SURVEILLANCE	20A	23.42	20.545
131C699F8PN	2021-09-12	SURVEILLANCE	21A (Delta)	12.875	16.245
36F890461MP	2021-09-12	SURVEILLANCE	21A (Delta)	17.255	17.16
131C6A40ECX	2021-09-12	SURVEILLANCE	21A (Delta)	18.865	17.855
36EA440B6M8	2021-09-12	SURVEILLANCE	21A (Delta)	19.155	23.065
32591AE56WW	2021-09-12	SURVEILLANCE	21A (Delta)	22.125	19.41
32591AE99XQ	2021-09-12	SURVEILLANCE	21A (Delta)	24.71	22.22
325919D86FZ	2021-09-12	SURVEILLANCE	20A	25.2	17.63
19D3CC324HG	2021-09-13	SURVEILLANCE	21A (Delta)	14.63	22.54
3FF3DA18DAW	2021-09-13	SURVEILLANCE	21A (Delta)	14.915	17.315
36EA4708CFE	2021-09-13	SURVEILLANCE	21A (Delta)	16.38	18.49
374DDF22ARQ	2021-09-13	SURVEILLANCE	21A (Delta)	17.525	18.985
7FE881B73U2	2021-09-13	SURVEILLANCE	21A (Delta)	17.705	18.5
19D4D90EB5M	2021-09-13	SURVEILLANCE	21A (Delta)	18.13	18.595
325919989B2	2021-09-13	SURVEILLANCE	21A (Delta)	18.465	21.18
3280DC670IV	2021-09-13	SURVEILLANCE	21A (Delta)	18.545	18.205
3FF3DA51A51	2021-09-13	SURVEILLANCE	21A (Delta)	18.91	17.15
36EA43D320T	2021-09-13	SURVEILLANCE	21A (Delta)	20.59	18.8
1E916CFDFD7	2021-09-13	SURVEILLANCE	21A (Delta)	21.15	17.735
3FF3DC0E0LR	2021-09-13	SURVEILLANCE	21A (Delta)	21.26	21.24
32591A2D0NI	2021-09-13	SURVEILLANCE	21A (Delta)	21.87	17.01
3280DEC18RT	2021-09-13	SURVEILLANCE	21A (Delta)	22.31	18.735
1E8C74023AW	2021-09-13	SURVEILLANCE	21A (Delta)	22.405	17.835
39C3EF907HG	2021-09-13	SURVEILLANCE	21A (Delta)	22.495	21.125
3FF3DF3E9AM	2021-09-13	SURVEILLANCE	21A (Delta)	22.54	17.615
3280DEAB2EJ	2021-09-13	SURVEILLANCE	21A (Delta)	23.415	19.258
1C568B1A0NO	2021-09-13	SURVEILLANCE	21A (Delta)	23.42	18.855
36EA44E4E90	2021-09-13	SURVEILLANCE	21A (Delta)	23.795	17.495
39C322A460E	2021-09-13	SURVEILLANCE	21A (Delta)	24.31	19.465
1E916D20CUD	2021-09-13	SURVEILLANCE	21A (Delta)	24.435	21.345
32591AFDAWU	2021-09-13	SURVEILLANCE	21A (Delta)	24.695	17.455
19D100A5BEM	2021-09-13	SURVEILLANCE	21A (Delta)	24.725	18.285
1E916E987DH	2021-09-13	SURVEILLANCE	21A (Delta)	24.76	17.415
3FF3E45CCV6	2021-09-13	SURVEILLANCE	21A (Delta)	25.045	20.28
36F70B7A2Z0	2021-09-13	SURVEILLANCE	21A (Delta)	25.345	16.95
374D9FB6CCC	2021-09-13	SURVEILLANCE	21A (Delta)	27.19	18.575
36EA491E4J2	2021-09-13	SURVEILLANCE	21A (Delta)	27.705	21.295
36EA47286CB	2021-09-13	SURVEILLANCE	21A (Delta)	27.77	19.35
3FF3C52460S	2021-09-13	SURVEILLANCE	21A (Delta)	27.875	20.965
36F88D879CB	2021-09-13	SURVEILLANCE	21A (Delta)	28.685	20.955
1C568B71EKB	2021-09-13	SURVEILLANCE	21A (Delta)	28.72	19.825
3280DC4F7QB	2021-09-13	SURVEILLANCE	21A (Delta)	28.77	18.46
1E916E65ED0	2021-09-13	SURVEILLANCE	21A (Delta)	29.447	19.94
400A242A5FX	2021-09-13	SURVEILLANCE	19B	24.72	17.73
39C21E63BYK	2021-09-14	SURVEILLANCE	21A (Delta)	11.065	14.85
400DEB8BFST	2021-09-14	SURVEILLANCE	21A (Delta)	13.38	18.845
36EA43C1BIB	2021-09-14	SURVEILLANCE	21A (Delta)	14.095	17.56
42B97D72BL1	2021-09-14	SURVEILLANCE	21A (Delta)	15.02	16.995
42B981190WA	2021-09-14	SURVEILLANCE	21A (Delta)	18.26	18.11
38BF63B0DAB	2021-09-14	SURVEILLANCE	21A (Delta)	18.895	18.855
1E8C7441D9G	2021-09-14	SURVEILLANCE	21A (Delta)	20.195	26.14
42B981380HB	2021-09-14	SURVEILLANCE	21A (Delta)	20.33	19.34
39C3271CF02	2021-09-14	SURVEILLANCE	21A (Delta)	20.42	21.12
404319CF8QG	2021-09-14	SURVEILLANCE	21A (Delta)	21.115	19.695
1FA0D5606EH	2021-09-14	SURVEILLANCE	21A (Delta)	21.15	18.56
39C32747FY0	2021-09-14	SURVEILLANCE	21A (Delta)	21.48	16.92
40403285D40	2021-09-14	SURVEILLANCE	21A (Delta)	22.07	17.72
39C3EC8465P	2021-09-14	SURVEILLANCE	21A (Delta)	22.09	18.755
375B73DF7NZ	2021-09-14	SURVEILLANCE	21A (Delta)	22.105	17.27
1ECC0590ABG	2021-09-14	SURVEILLANCE	21A (Delta)	22.285	18.135
3FF3F2026CP	2021-09-14	SURVEILLANCE	21A (Delta)	22.725	18.235
1ECC06718QT	2021-09-14	SURVEILLANCE	21A (Delta)	22.83	18.575
3FF3CBF71MA	2021-09-14	SURVEILLANCE	21A (Delta)	23.57	18.06
3FF3D0992JT	2021-09-14	SURVEILLANCE	21A (Delta)	23.785	20.645
3280D7C60PY	2021-09-14	SURVEILLANCE	21A (Delta)	23.81	21.375
42B9801E3SJ	2021-09-14	SURVEILLANCE	21A (Delta)	23.9	22.935
39C21DA5ELE	2021-09-14	SURVEILLANCE	21A (Delta)	24.15	21.385
3EB7479D3D3	2021-09-14	SURVEILLANCE	21A (Delta)	24.215	18.68
1FA0D569FFK	2021-09-14	SURVEILLANCE	21A (Delta)	24.38	23.425
3FF3EC47AG5	2021-09-14	SURVEILLANCE	21A (Delta)	24.48	23.72
39C31B91AAV	2021-09-14	SURVEILLANCE	21A (Delta)	24.84	19.355
3FF3D1AC96Q	2021-09-14	SURVEILLANCE	21A (Delta)	25.045	17.265
42B980DCDGY	2021-09-14	SURVEILLANCE	21A (Delta)	25.88	24.425
19D4DE1D9TM	2021-09-14	SURVEILLANCE	21A (Delta)	25.905	19.585
3FF3CBCA4ID	2021-09-14	SURVEILLANCE	21A (Delta)	26.175	19.165
3FF3CBD5871	2021-09-14	SURVEILLANCE	21A (Delta)	26.23	18.315
39C21E7E4AY	2021-09-14	SURVEILLANCE	21A (Delta)	26.255	18.095
377ECADC6BM	2021-09-14	SURVEILLANCE	21A (Delta)	26.32	23.295
3EB748A40WN	2021-09-14	SURVEILLANCE	21A (Delta)	26.39	21.065
36EB6B301CF	2021-09-14	SURVEILLANCE	21A (Delta)	26.705	24.99
36EB6CC0AJU	2021-09-14	SURVEILLANCE	21A (Delta)	27.365	22.09
39C21C25EYY	2021-09-14	SURVEILLANCE	21A (Delta)	30.863	18.235
39C3212C51K	2021-09-14	SURVEILLANCE	19A	28.505	31.675
1A0B481DCDU	2021-09-15	SURVEILLANCE	21A (Delta)	15.63	17.115
1A0B485C9DN	2021-09-15	SURVEILLANCE	21A (Delta)	16.635	17.38
1FC851194DV	2021-09-15	SURVEILLANCE	21A (Delta)	17.295	18.61
19B74792FWB	2021-09-15	SURVEILLANCE	21A (Delta)	17.835	18.375
D8F7EB543MI	2021-09-15	SURVEILLANCE	21A (Delta)	18.5	18.35
3EB743D26DP	2021-09-15	SURVEILLANCE	21A (Delta)	18.605	18.615
154F979830A	2021-09-15	SURVEILLANCE	21A (Delta)	19.985	17.735
42B956D9713	2021-09-15	SURVEILLANCE	21A (Delta)	20	22.415
1ECAF55D00Y	2021-09-15	SURVEILLANCE	21A (Delta)	20.125	19.44
42B95AFE5DN	2021-09-15	SURVEILLANCE	21A (Delta)	20.32	19.705
39C0AAA03UB	2021-09-15	SURVEILLANCE	21A (Delta)	21.23	18.085
42B953D1CQH	2021-09-15	SURVEILLANCE	21A (Delta)	21.28	18.81
39C0A79BDQT	2021-09-15	SURVEILLANCE	21A (Delta)	21.955	18.885
1ECAF5240Z0	2021-09-15	SURVEILLANCE	21A (Delta)	22.71	20.245
19B74BD4EZM	2021-09-15	SURVEILLANCE	21A (Delta)	22.79	25.545
3EB742878GL	2021-09-15	SURVEILLANCE	21A (Delta)	22.87	23.08
19B74E0DB7L	2021-09-15	SURVEILLANCE	21A (Delta)	23.12	16.845
4561CA1C4T6	2021-09-15	SURVEILLANCE	21A (Delta)	23.65	17.375
404032DF8LY	2021-09-15	SURVEILLANCE	21A (Delta)	24.1	18.88
3FF3E8B863Y	2021-09-15	SURVEILLANCE	21A (Delta)	24.6	19.325
42B9562288H	2021-09-15	SURVEILLANCE	21A (Delta)	24.665	20.14
154F981AD97	2021-09-15	SURVEILLANCE	21A (Delta)	24.725	21.265
42B9556EE4L	2021-09-15	SURVEILLANCE	21A (Delta)	24.98	20.305
1FC854F36U4	2021-09-15	SURVEILLANCE	21A (Delta)	27.8	20.495
19B74E0B4FL	2021-09-15	SURVEILLANCE	20A	26.475	20.78
455A70720OV	2021-09-16	SURVEILLANCE	21A (Delta)	12.065	15.49
42B94B9EAWL	2021-09-16	SURVEILLANCE	21A (Delta)	16.3	19.615
1EC20E23C4G	2021-09-16	SURVEILLANCE	21A (Delta)	16.72	17.675
455A982BFDS	2021-09-16	SURVEILLANCE	21A (Delta)	19.68	17.455
45AF68050BF	2021-09-16	SURVEILLANCE	21A (Delta)	20.285	17.775
19B743D2FX0	2021-09-16	SURVEILLANCE	21A (Delta)	21.385	24.29
324F50FB6CR	2021-09-16	SURVEILLANCE	21A (Delta)	21.72	16.515
455A9846FC0	2021-09-16	SURVEILLANCE	21A (Delta)	23.575	18.775
400A1D9D0V1	2021-09-16	SURVEILLANCE	21A (Delta)	24.255	22.24
45AF6979FVX	2021-09-16	SURVEILLANCE	21A (Delta)	26.775	24.84
3FF3FC179SM	2021-09-16	SURVEILLANCE	21A (Delta)	28.185	22.305
1C551FA11MR	2021-09-16	SURVEILLANCE	20A	26.595	15.805
3EB495852IR	2021-09-17	SURVEILLANCE	21A (Delta)	18.815	19.37
42B97447CG1	2021-09-17	SURVEILLANCE	21A (Delta)	20.42	20.98
4310220639H	2021-09-17	SURVEILLANCE	21A (Delta)	20.555	19.66
42B96FE67IH	2021-09-17	SURVEILLANCE	21A (Delta)	21.105	19.44
4561C287EYF	2021-09-17	SURVEILLANCE	21A (Delta)	21.245	17.955
474D450737K	2021-09-17	SURVEILLANCE	21A (Delta)	22.055	18.935
42CEC5771BC	2021-09-17	SURVEILLANCE	21A (Delta)	22.2	18.39
474D47F5ASQ	2021-09-17	SURVEILLANCE	21A (Delta)	22.25	18.58
45B35EE59XK	2021-09-17	SURVEILLANCE	21A (Delta)	22.94	20
474E83A36H8	2021-09-17	SURVEILLANCE	21A (Delta)	23.865	17.775
474E80DD0ES	2021-09-17	SURVEILLANCE	21A (Delta)	24.75	23.755
455A73B05ST	2021-09-17	SURVEILLANCE	21A (Delta)	25.105	19.89
455A737A0FB	2021-09-17	SURVEILLANCE	21A (Delta)	25.63	18.9
1C551F9DEQL	2021-09-17	SURVEILLANCE	21A (Delta)	26.42	20.67
455A718BA8M	2021-09-17	SURVEILLANCE	21A (Delta)	26.91	18.04
45ADCF5D65Q	2021-09-17	SURVEILLANCE	21A (Delta)	27.66	27.01
455A76BA20B	2021-09-17	SURVEILLANCE	21A (Delta)	27.75	20.82
42B97AB18AV	2021-09-17	SURVEILLANCE	20A	24.17	21.765
4750276A1LC	2021-09-17	SYMPTOMATIC	21A (Delta)	23.082	17.76
4750277D4FV	2021-09-17	SYMPTOMATIC	21A (Delta)	26.58	18.995
3EB495822PB	2021-09-17	EXPOSED	21A (Delta)	28.51	18.015
4A1CD6748MW	2021-09-19	SURVEILLANCE	21A (Delta)	13.115	15.87
4A1F42926HK	2021-09-19	SURVEILLANCE	21A (Delta)	17.301	20.296
4A1CD87E6IG	2021-09-19	SURVEILLANCE	21A (Delta)	17.39	19.475
42CDD4A089L	2021-09-19	SURVEILLANCE	21A (Delta)	20.055	27.55
4A1CD8D3CJI	2021-09-19	SURVEILLANCE	21A (Delta)	26.19	21.065
47502B403XY	2021-09-20	SURVEILLANCE	21A (Delta)	12.55	14.885
45B3604DDGJ	2021-09-20	SURVEILLANCE	21A (Delta)	15.545	16.36
A3265245EYZ	2021-09-20	SURVEILLANCE	21A (Delta)	16.065	16.495
4A235BF09LE	2021-09-20	SURVEILLANCE	21A (Delta)	16.8	19.965
377ED2EF0DP	2021-09-20	SURVEILLANCE	21A (Delta)	18.295	19.125
4A1DE0D1COV	2021-09-20	SURVEILLANCE	21A (Delta)	18.645	20.08
4A1DE0CF12G	2021-09-20	SURVEILLANCE	21A (Delta)	19.14	18.515
1FA463763BO	2021-09-20	SURVEILLANCE	21A (Delta)	20.04	18.18
4A235D6D23G	2021-09-20	SURVEILLANCE	21A (Delta)	20.995	20.355
325F0E51AZG	2021-09-20	SURVEILLANCE	21A (Delta)	21.005	19.92
474D4AE34UU	2021-09-20	SURVEILLANCE	21A (Delta)	22.17	15.405
3EB4A9890C0	2021-09-20	SURVEILLANCE	21A (Delta)	23.955	16.8
47502966AMU	2021-09-20	SURVEILLANCE	21A (Delta)	24.34	16.92
3EB4A7FAA6Q	2021-09-20	SURVEILLANCE	21A (Delta)	24.415	17.995
47502B3E3AW	2021-09-20	SURVEILLANCE	21A (Delta)	24.8	20.455
45B35F667OH	2021-09-20	SURVEILLANCE	21A (Delta)	24.87	32.16
A3264F4C86U	2021-09-20	SURVEILLANCE	21A (Delta)	25.9	18.71
1FA463D02DJ	2021-09-20	SURVEILLANCE	21A (Delta)	26.05	18.81
474E870D5TB	2021-09-20	SURVEILLANCE	21A (Delta)	27.02	17.335
4750299CDP2	2021-09-20	SURVEILLANCE	21A (Delta)	28.275	19.745
4A293A60E0Y	2021-09-21	SURVEILLANCE	21A (Delta)	19.035	20.255
A35B0AF36WD	2021-09-21	SURVEILLANCE	21A (Delta)	19.11	17.86
A35748F1A6L	2021-09-21	SURVEILLANCE	21A (Delta)	19.525	21.575
4A27E02B5M7	2021-09-21	SURVEILLANCE	21A (Delta)	20.125	17.83
4A235A949LX	2021-09-21	SURVEILLANCE	21A (Delta)	20.355	18.465
A3A43584FVD	2021-09-21	SURVEILLANCE	21A (Delta)	20.865	19.73
A35832626SI	2021-09-21	SURVEILLANCE	21A (Delta)	21.16	18.65
A35830EB21I	2021-09-21	SURVEILLANCE	21A (Delta)	21.355	19.055
A357501C0KN	2021-09-21	SURVEILLANCE	21A (Delta)	21.57	17.42
4ABCDAD526V	2021-09-21	SURVEILLANCE	21A (Delta)	21.865	16.315
4EDA4DADCYC	2021-09-21	SURVEILLANCE	21A (Delta)	22.24	19.26
A35832512F1	2021-09-21	SURVEILLANCE	21A (Delta)	22.29	19.47
4A23587DCCS	2021-09-21	SURVEILLANCE	21A (Delta)	22.43	18.67
4A23592A7UQ	2021-09-21	SURVEILLANCE	21A (Delta)	23.085	18.23
4A1DD3CE1FG	2021-09-21	SURVEILLANCE	21A (Delta)	23.48	19.015
A35B0C220JX	2021-09-21	SURVEILLANCE	21A (Delta)	23.575	21.38
A35751EB3WK	2021-09-21	SURVEILLANCE	21A (Delta)	23.645	21.565
4A1CD1E654X	2021-09-21	SURVEILLANCE	21A (Delta)	24.995	17.09
A35B0DDF9GU	2021-09-21	SURVEILLANCE	21A (Delta)	25.15	17.425
4A1A0CC4CKL	2021-09-21	SURVEILLANCE	21A (Delta)	25.34	28.08
A3583267CD1	2021-09-21	SURVEILLANCE	21A (Delta)	25.505	18.99
4EDA51CCD0V	2021-09-21	SURVEILLANCE	21A (Delta)	28.335	22.685
4A293AA2FGP	2021-09-21	SURVEILLANCE	21A (Delta)	28.425	17.98
4A1A0E34242	2021-09-21	SURVEILLANCE	21A (Delta)	28.775	18.46
4A409939DJK	2021-09-21	SURVEILLANCE	21A (Delta)	28.925	29.6
A356679ABTL	2021-09-22	SURVEILLANCE	21A (Delta)	17.14	19.85
A61F30C5CVD	2021-09-22	SURVEILLANCE	21A (Delta)	18.48	19.35
A62396E576S	2021-09-22	SURVEILLANCE	21A (Delta)	19.385	22.825
A61F3C67EYQ	2021-09-22	SURVEILLANCE	21A (Delta)	20.835	16.615
4A19E7331IB	2021-09-22	SURVEILLANCE	21A (Delta)	24.47	20.05
A62393840VX	2021-09-22	SURVEILLANCE	21A (Delta)	25.62	17.505
A3A311CCECU	2021-09-22	SURVEILLANCE	21A (Delta)	26.81	20.37
4A19E8F94O1	2021-09-22	SURVEILLANCE	21A (Delta)	27.51	19.065
A3A310177ZO	2021-09-22	SURVEILLANCE	20A	27.27	21.125
A5D083520XY	2021-09-23	SURVEILLANCE	21A (Delta)	16.665	19.13
A7D9FEB28VS	2021-09-23	SURVEILLANCE	21A (Delta)	18.155	24.975
47BAF9261QW	2021-09-23	SURVEILLANCE	21A (Delta)	19.58	18.165
A5D36A7DEFK	2021-09-23	SURVEILLANCE	21A (Delta)	21.4	17.105
A7D721FB2L3	2021-09-23	SURVEILLANCE	21A (Delta)	21.78	22.715
A5D0837ABWY	2021-09-23	SURVEILLANCE	21A (Delta)	23.885	19.22
AA677B6CFDW	2021-09-24	SURVEILLANCE	21A (Delta)	14.29	16.905
A878EDBDDXN	2021-09-24	SURVEILLANCE	21A (Delta)	15.86	17.66
281A88C86RF	2021-09-24	SURVEILLANCE	21A (Delta)	17.615	19.345
A878F2FE6FJ	2021-09-24	SURVEILLANCE	21A (Delta)	19.515	19.225
A877E63572Y	2021-09-24	SURVEILLANCE	21A (Delta)	19.95	19.095
A7D8520A9IM	2021-09-24	SURVEILLANCE	21A (Delta)	20.52	21.035
A877E7B7ERB	2021-09-24	SURVEILLANCE	21A (Delta)	21.33	19.94
AA696C027N2	2021-09-24	SURVEILLANCE	21A (Delta)	24.02	17.1
AA67C555BUR	2021-09-24	SURVEILLANCE	20A	28.29	22.495
AAB3CF1EFU1	2021-09-26	SURVEILLANCE	21A (Delta)	14.92	17.75
AAB2339B0QH	2021-09-27	SURVEILLANCE	21A (Delta)	12.925	17.515
A35BF032BZR	2021-09-27	SURVEILLANCE	21A (Delta)	13.805	15.275
43086A695DD	2021-09-27	SURVEILLANCE	21A (Delta)	22.615	17.835
A8137B4D4KM	2021-09-27	SURVEILLANCE	21A (Delta)	22.98	17.245
AA690ABEFW7	2021-09-27	SURVEILLANCE	21A (Delta)	24.57	18.36
AD5DB7A1FC3	2021-09-28	SURVEILLANCE	21A (Delta)	20.32	19.446
AD8FA012BLH	2021-09-28	SURVEILLANCE	21A (Delta)	22.13	17.15
B36EF4016BY	2021-09-28	SURVEILLANCE	21A (Delta)	23.28	20.275
B36EFF78A8X	2021-09-28	SURVEILLANCE	21A (Delta)	24.025	18.315
AD9A26E6EYR	2021-09-28	SURVEILLANCE	21A (Delta)	25.83	25.165
A7D3E0A9F46	2021-09-28	SURVEILLANCE	21A (Delta)	28.645	23.19
A81C9CD59L5	2021-09-28	SURVEILLANCE	20A	24.985	17.675
B4C20EAF6BH	2021-09-29	SURVEILLANCE	21A (Delta)	15.64	18.035
ADA03BDEFYX	2021-09-29	SURVEILLANCE	21A (Delta)	16.4	16.2
AC4E5AF8D3I	2021-09-29	SURVEILLANCE	21A (Delta)	16.557	17.335
47AA282DAZZ	2021-09-29	SURVEILLANCE	21A (Delta)	18.36	17.535
AD30D3ADBEL	2021-09-29	SURVEILLANCE	21A (Delta)	19.255	21.69
A32EB4CE4BX	2021-09-29	SURVEILLANCE	21A (Delta)	19.45	21.53
A5CD55EA2SI	2021-09-29	SURVEILLANCE	21A (Delta)	21.227	20.042
AD37447122J	2021-09-29	SURVEILLANCE	21A (Delta)	22.26	17.7
A81FBC1C5P0	2021-09-29	SURVEILLANCE	21A (Delta)	27.7	24.005
A81FC0608GN	2021-09-29	SURVEILLANCE	20A	28.92	17.79
682BEA070OJ	2021-09-30	SURVEILLANCE	21A (Delta)	19.535	19.32
AC4FC698FTL	2021-09-30	SURVEILLANCE	21A (Delta)	22.47	20.12
A344BE91FWG	2021-09-30	SURVEILLANCE	21A (Delta)	22.75	20.175
A32EB48F21Y	2021-09-30	SURVEILLANCE	20A	29.692	23.51
BC2A618FF0U	2021-10-01	SURVEILLANCE	21A (Delta)	12.95	16.4
B63827CABYY	2021-10-01	SURVEILLANCE	21A (Delta)	17.04	19.295
B94E7B3E8PT	2021-10-01	SURVEILLANCE	21A (Delta)	19.145	20.11
BC2A67EB88F	2021-10-01	SURVEILLANCE	21A (Delta)	23.82	18.75
B9497142E83	2021-10-01	SURVEILLANCE	21A (Delta)	26.03	18.33
BB40685ECGO	2021-10-01	SURVEILLANCE	21A (Delta)	27.37	23.05
40440FA75HQ	2021-10-01	SYMPTOMATIC	21A (Delta)	23.14	19.57
BC49BE87AV7	2021-10-03	SURVEILLANCE	20A	23.08	18.105
BC2D76FCBQG	2021-10-04	SURVEILLANCE	21A (Delta)	17.425	19.925
4ED8CB79AVJ	2021-10-04	SURVEILLANCE	21A (Delta)	17.695	20.345
AD76C68B3X7	2021-10-04	SURVEILLANCE	21A (Delta)	19.78	18.22
A88DE4D3CQH	2021-10-04	SURVEILLANCE	21A (Delta)	23.83	19.48
1FA45C09CVM	2021-10-04	SURVEILLANCE	21A (Delta)	24.55	17.275
A88DE1F70DO	2021-10-04	SURVEILLANCE	21A (Delta)	25.77	19.875
A85E39183MM	2021-10-04	SURVEILLANCE	21A (Delta)	27.335	20.37
A88DDB867A0	2021-10-04	SURVEILLANCE	21A (Delta)	28.845	22.345
4ED8C6912TS	2021-10-04	SURVEILLANCE	21A (Delta)	28.902	24.885
AD76C5EFFW9	2021-10-04	SURVEILLANCE	20A	23.18	17.515
AD76C5218DU	2021-10-04	SYMPTOMATIC	21A (Delta)	24.625	30.02
A88DE2776YA	2021-10-04	SYMPTOMATIC	20A	28.19	17.84
A344BA24B2R	2021-10-05	SURVEILLANCE	21A (Delta)	14.045	19.115
BC342BCDANS	2021-10-05	SURVEILLANCE	21A (Delta)	17.725	18.05
A344BDD42HC	2021-10-05	SURVEILLANCE	21A (Delta)	25.345	20.265
AD9A56EB2PL	2021-10-05	SURVEILLANCE	21A (Delta)	25.66	17.525
A88DE32F6XH	2021-10-05	SURVEILLANCE	21A (Delta)	27.3	16.555
AD76C98DCIX	2021-10-05	SURVEILLANCE	21A (Delta)	29.652	20.67
AD76C5227BA	2021-10-05	SURVEILLANCE	20A	23.595	19.24
39C4E8FD93E	2021-10-05	SURVEILLANCE	20A	25.205	17.35
B9609BA1EDT	2021-10-06	SURVEILLANCE	21A (Delta)	18.995	20.5
CCF4418A0EC	2021-10-06	SURVEILLANCE	21A (Delta)	19.625	17.335
39C4E7C5CY5	2021-10-06	SURVEILLANCE	21A (Delta)	20.215	18.195
BC314D9F2OT	2021-10-06	SURVEILLANCE	21A (Delta)	21.715	17.925
B961A8E7D7S	2021-10-06	SURVEILLANCE	21A (Delta)	22.035	18.425
AD9A54DDDIP	2021-10-06	SURVEILLANCE	21A (Delta)	22.56	22.695
B9609E822OL	2021-10-06	SURVEILLANCE	21A (Delta)	23.045	19.475
A32EB8C23OY	2021-10-06	SURVEILLANCE	21A (Delta)	24.265	17.94
BC3A35C68GE	2021-10-06	SURVEILLANCE	21A (Delta)	25.755	18.045
AD9A56C65GV	2021-10-06	SURVEILLANCE	21A (Delta)	26.395	21.105
CF994F433QB	2021-10-06	SURVEILLANCE	21A (Delta)	28.517	22.918
A8243A4F3RE	2021-10-06	SURVEILLANCE	20A	23.7	17.145
AD795002F0D	2021-10-06	SURVEILLANCE	20A	30.64	19.135
AD7947BBFRD	2021-10-06	SYMPTOMATIC	21A (Delta)	23.05	20.53
AD794DD478U	2021-10-06	SYMPTOMATIC	21A (Delta)	26.065	19.005
A88F418EDP0	2021-10-07	SURVEILLANCE	21A (Delta)	27.3	19.26
A88F43E66JO	2021-10-07	SURVEILLANCE	21A (Delta)	27.67	20.355
A88F3DCB682	2021-10-07	SURVEILLANCE	21A (Delta)	32.3	19.622
D4050267EPE	2021-10-08	SURVEILLANCE	21A (Delta)	14.55	14.485
D40B77A86QN	2021-10-08	SURVEILLANCE	21A (Delta)	20.355	18.045
D36AE8722K4	2021-10-08	SURVEILLANCE	21A (Delta)	21.66	19.455
BC3A32A55QU	2021-10-08	SURVEILLANCE	21A (Delta)	24.73	17.475
39C4E3E0FK9	2021-10-08	ONE DAY	21A (Delta)	30.13	22.43
A88F3DEB2XF	2021-10-11	SURVEILLANCE	21A (Delta)	22.78	18.91
A88F3CA18XR	2021-10-11	SURVEILLANCE	21A (Delta)	23.955	19.62
BC3F06789QB	2021-10-11	SURVEILLANCE	21A (Delta)	30.065	20.085
A88F3C9892Z	2021-10-11	SURVEILLANCE	20A	28	18.08
D40B6DED1NP	2021-10-12	SURVEILLANCE	21A (Delta)	25.685	18.415
BC3F065F5EL	2021-10-12	SURVEILLANCE	21A (Delta)	26.62	18.9
DF6326EFBD6	2021-10-13	SURVEILLANCE	21A (Delta)	23.335	19.96
DF7C02F1FIF	2021-10-13	SURVEILLANCE	21A (Delta)	24.16	21.23
D36AE970225	2021-10-13	SURVEILLANCE	21A (Delta)	24.245	17.865
39C4E2571HB	2021-10-13	SURVEILLANCE	21A (Delta)	25.78	19.005
BC3F01467QM	2021-10-13	SURVEILLANCE	21A (Delta)	27.15	22.975
D404FB7860V	2021-10-13	SURVEILLANCE	21A (Delta)	30.337	23.245
6B4187CF6CW	2021-10-13	SURVEILLANCE	19B	26.705	18.685
39C4E295AVS	2021-10-14	SURVEILLANCE	21A (Delta)	16.52	17.745
DF6325A6BXN	2021-10-14	SURVEILLANCE	21A (Delta)	16.84	19.045
A63621666QQ	2021-10-14	SURVEILLANCE	21A (Delta)	19.2	18.06
DB11EDADC0W	2021-10-14	SURVEILLANCE	21A (Delta)	20.95	21.755
BC46E211F5L	2021-10-14	SYMPTOMATIC	21A (Delta)	28.085	20.025
B4A7F600BZ9	2021-10-15	SURVEILLANCE	21A (Delta)	21.845	20.35
E24D5C813NB	2021-10-15	SURVEILLANCE	21A (Delta)	27.34	16.97
39C4E3F4DUU	2021-10-15	SURVEILLANCE	21A (Delta)	30.16	19.8
1319A426DPQ	2021-10-15	SYMPTOMATIC	21A (Delta)	10.43	18.222
EC8AAFE31RO	2021-10-18	SURVEILLANCE	21A (Delta)	19.84	17.34
3E6747ED6H4	2021-10-18	SURVEILLANCE	21A (Delta)	24.335	19.915
D41041B20S6	2021-10-18	SURVEILLANCE	21A (Delta)	26.7	19.18
E239B6FEFZT	2021-10-18	SURVEILLANCE	21A (Delta)	28.155	19.065
D3FE9A52BJS	2021-10-18	EXPOSED	21A (Delta)	17.63	17.475
39C4DD89CBW	2021-10-19	SURVEILLANCE	21A (Delta)	19.01	19.07
3E6752D7EZY	2021-10-19	SURVEILLANCE	21A (Delta)	19.335	19.4
7FEDA895CS5	2021-10-19	SURVEILLANCE	21A (Delta)	22.155	17.47
DF897F9850X	2021-10-19	SURVEILLANCE	21A (Delta)	22.24	18.025
1E8E8F8962P	2021-10-19	SURVEILLANCE	21A (Delta)	23.78	21.665
ECAE4580CJ3	2021-10-19	SURVEILLANCE	21A (Delta)	24.34	18.245
39C4DD76C6P	2021-10-19	SURVEILLANCE	20A	29.69	16.315
D3FE98F2EKK	2021-10-19	EXPOSED	21A (Delta)	26.035	20.295
F5429D0E2I1	2021-10-20	SURVEILLANCE	21A (Delta)	12.085	16.38
F8246DA99DR	2021-10-20	SURVEILLANCE	21A (Delta)	15.965	16.43
DB101AABCKN	2021-10-20	SURVEILLANCE	21A (Delta)	19.505	17.29
F55FFFB91OJ	2021-10-20	SURVEILLANCE	21A (Delta)	20.935	17.86
F839298ACZG	2021-10-20	SURVEILLANCE	21A (Delta)	22.09	23.86
CF8F6107AQK	2021-10-20	SURVEILLANCE	21A (Delta)	22.79	16.785
BC47F1990HX	2021-10-20	SURVEILLANCE	21A (Delta)	22.955	17.42
F5429DCB9IN	2021-10-20	SURVEILLANCE	21A (Delta)	25.18	18.91
EECAB7BECGG	2021-10-20	SURVEILLANCE	21A (Delta)	25.895	19.165
F81206DCEXI	2021-10-21	SURVEILLANCE	21A (Delta)	17.215	20.69
F5429F3CEJK	2021-10-21	SURVEILLANCE	21A (Delta)	18.375	19.565
39C4E008BIV	2021-10-21	SURVEILLANCE	21A (Delta)	23.91	19.61
D3FDAABD742	2021-10-21	SURVEILLANCE	21A (Delta)	25.44	19.655
F542A097FO2	2021-10-21	ONE DAY	21A (Delta)	22.79	19.705
F83734A40WT	2021-10-22	SURVEILLANCE	20A	22.93	17.985
D3FE9D309YU	2021-10-22	SURVEILLANCE	20A	27.085	20.42
FB6E9F78AHT	2021-10-22	SURVEILLANCE	21B (Kappa)	25.595	18.68
FFC383FABQP	2021-10-25	SURVEILLANCE	21A (Delta)	21.545	18.585
F842162B3M1	2021-10-25	SURVEILLANCE	21A (Delta)	26.6	17.405
DF3AFCA75RY	2021-10-25	SURVEILLANCE	21A (Delta)	28.535	20.455
D3FB2C784Q8	2021-10-25	SURVEILLANCE	20A	29.93	19.65
DF3AFAFC2LJ	2021-10-25	SYMPTOMATIC	21A (Delta)	24.215	23.455
39C4DE6E9NV	2021-10-26	SURVEILLANCE	21A (Delta)	13.06	17.09
B9204D740BR	2021-10-26	SURVEILLANCE	21A (Delta)	21.835	21.43
D3FB2B64900	2021-10-26	SURVEILLANCE	21A (Delta)	23.195	17.795
AD34AB36ARL	2021-10-26	SURVEILLANCE	21A (Delta)	23.9	18.825
FD291222ECU	2021-10-26	SURVEILLANCE	21A (Delta)	24.44	21.56
D3FB2FE11QD	2021-10-26	SURVEILLANCE	21A (Delta)	28.125	16.975
A85C398AFYT	2021-10-26	SURVEILLANCE	20A	26.565	19.16
0882F7C50AO	2021-10-27	SURVEILLANCE	21A (Delta)	18.58	17.075
D414CD8AASS	2021-10-27	EXPOSED	21A (Delta)	18.76	19.875
FFB148110ZJ	2021-10-28	SURVEILLANCE	21A (Delta)	13.15	16.9
39C4DF3FFVG	2021-10-28	SURVEILLANCE	21A (Delta)	13.76	18.475
54A87FDE9Y8	2021-10-28	SURVEILLANCE	21A (Delta)	16.03	23.885
05ADF7E50D0	2021-10-28	SURVEILLANCE	21A (Delta)	19.66	16.54
018D1946B9S	2021-10-28	SURVEILLANCE	21A (Delta)	26.715	23.145
BC42E0293PE	2021-10-28	SYMPTOMATIC	21A (Delta)	15	17.64
05C14CE2DWM	2021-10-29	SURVEILLANCE	21A (Delta)	24.11	18.05
BC42E3577CB	2021-10-29	SYMPTOMATIC	21A (Delta)	18.2	18.605
DF3AFE1FAXI	2021-10-29	SYMPTOMATIC	21A (Delta)	22.79	17.775
D411CA0B6Z1	2021-11-02	SURVEILLANCE	21A (Delta)	15.33	16.415
DF8591063SF	2021-11-02	SURVEILLANCE	21A (Delta)	17.37	20.245
DF8590F79VB	2021-11-02	SURVEILLANCE	21A (Delta)	19.115	15.745
D411CA0FAS1	2021-11-02	SURVEILLANCE	21A (Delta)	19.15	16.175
D411CB5EFY5	2021-11-02	SURVEILLANCE	21A (Delta)	21.32	20.805
01454AD0979	2021-11-02	SURVEILLANCE	21A (Delta)	22.88	19.82
D3C581995MF	2021-11-02	SURVEILLANCE	21A (Delta)	23.785	20.45
DF7E343F4UM	2021-11-02	SURVEILLANCE	21A (Delta)	23.985	18.735
DF8590CD4OA	2021-11-02	SURVEILLANCE	21A (Delta)	24.565	21.235
D411CB603HW	2021-11-02	SURVEILLANCE	21A (Delta)	24.995	17.365
DF8590C2APG	2021-11-02	SURVEILLANCE	21A (Delta)	25.98	19.245
DF8590FB1B8	2021-11-02	SURVEILLANCE	21A (Delta)	26.13	18.285
1E58FDA4BUZ	2021-11-02	SURVEILLANCE	21A (Delta)	26.56	25.58
D411CB52BC4	2021-11-02	SURVEILLANCE	21A (Delta)	26.715	18.31
D3FE98959JQ	2021-11-02	SURVEILLANCE	21A (Delta)	28.095	24.745
DF7E344CCMR	2021-11-02	SURVEILLANCE	21A (Delta)	29.08	27.78
DF7E34565F3	2021-11-02	SURVEILLANCE	21A (Delta)	29.165	25.87
1E700FE20UX	2021-11-02	SURVEILLANCE	21B (Kappa)	28.25	18.18
107CEF796YA	2021-11-02	SURVEILLANCE	19B	29.95	19.65
D411C9DC6B0	2021-11-02	SYMPTOMATIC	21A (Delta)	26.295	16.68
088B9E8F16C	2021-11-03	SURVEILLANCE	21A (Delta)	23.57	18.275
E24CFFEE4UA	2021-11-03	SURVEILLANCE	21A (Delta)	23.615	30.035
0894FD260LK	2021-11-03	SURVEILLANCE	21A (Delta)	30.04	17.97
A821168E6GK	2021-11-03	SURVEILLANCE	21A (Delta)	31.588	22.22
088B9C622TM	2021-11-03	SURVEILLANCE	20A	27.68	16.275
E24CFF6F3PF	2021-11-03	SYMPTOMATIC	21A (Delta)	21.4	15.67
D411CB66B92	2021-11-03	SYMPTOMATIC	21A (Delta)	26.36	19.955
D411C9E4ALD	2021-11-03	SYMPTOMATIC	21A (Delta)	26.98	18.53
E24CFF639TD	2021-11-03	SYMPTOMATIC	21A (Delta)	29.98	19.99
D411CD4D3RV	2021-11-04	SURVEILLANCE	21A (Delta)	17.25	19.6
DF868F6FASH	2021-11-04	SURVEILLANCE	21A (Delta)	21.33	19.1
D411CB3C40A	2021-11-04	SURVEILLANCE	21A (Delta)	22.435	17.92
D411C7FC8XO	2021-11-04	SURVEILLANCE	21A (Delta)	22.53	17.975
E24CFF380T9	2021-11-04	SURVEILLANCE	21A (Delta)	23.29	16.77
DF3AF8A9BQA	2021-11-04	SURVEILLANCE	21A (Delta)	23.76	19.9
D411C7F74DT	2021-11-04	SURVEILLANCE	21A (Delta)	24.125	21.185
D411CB7F1VR	2021-11-04	SURVEILLANCE	21A (Delta)	25.25	22.125
D411CD6EAVE	2021-11-04	SURVEILLANCE	21A (Delta)	25.875	16.17
D411CB1BFLU	2021-11-04	SURVEILLANCE	21A (Delta)	29	21.945
D411C9C5FRU	2021-11-04	SURVEILLANCE	21A (Delta)	29.26	20.68
D411C91DF2O	2021-11-04	SURVEILLANCE	19B	25.775	18.275
B63987700JQ	2021-11-05	SURVEILLANCE	21A (Delta)	16.26	17.51
20EF0A998SU	2021-11-05	SURVEILLANCE	21A (Delta)	19.505	21.27
B6398DC48OT	2021-11-05	SURVEILLANCE	21A (Delta)	22.745	16.865
1E4F33951SJ	2021-11-05	SURVEILLANCE	21A (Delta)	24.38	17.39
DF868FA9BQK	2021-11-05	SURVEILLANCE	21A (Delta)	26.04	27.435
B63988028SI	2021-11-05	SYMPTOMATIC	21A (Delta)	23.415	18.72
B6398B3AFB6	2021-11-05	SYMPTOMATIC	21A (Delta)	26.095	19.585
B639861C2T1	2021-11-05	EXPOSED	21A (Delta)	25.445	18.335
DF8595F50AT	2021-11-08	SURVEILLANCE	21A (Delta)	13.265	19.68
B6398DF69PQ	2021-11-08	SURVEILLANCE	21A (Delta)	16.855	19.16
26449DC800N	2021-11-08	SURVEILLANCE	21A (Delta)	18.575	18.675
B6398D7A7MK	2021-11-08	SURVEILLANCE	21A (Delta)	19.18	18.375
05B69214DMH	2021-11-08	SURVEILLANCE	21A (Delta)	22.608	18.962
B63989DA1ZR	2021-11-08	SURVEILLANCE	21A (Delta)	22.86	21.61
B6398DF1AIA	2021-11-08	SURVEILLANCE	21A (Delta)	25.905	18.29
B63985BA02S	2021-11-08	SURVEILLANCE	21A (Delta)	29.805	16.425
B6398B403YL	2021-11-08	SYMPTOMATIC	21A (Delta)	24.12	19.24
B63988F9E3W	2021-11-08	SYMPTOMATIC	21A (Delta)	24.15	21.24
A8211B7B4ZM	2021-11-09	SURVEILLANCE	21A (Delta)	16.915	17.74
B6398B91D7N	2021-11-09	SURVEILLANCE	21A (Delta)	18.69	16.94
FFC02A823XS	2021-11-09	SURVEILLANCE	21A (Delta)	21.26	18.115
E235F72E4NA	2021-11-09	SURVEILLANCE	21A (Delta)	24.315	18.505
DF868CA0CPC	2021-11-09	SYMPTOMATIC	21A (Delta)	20.515	19.35
B63985F236N	2021-11-09	SYMPTOMATIC	21A (Delta)	28.53	33.28
